# Supplementary material for: Relationships of Cetacea (Artiodactyla) Among Mammals: Increased Taxon Sampling Alters Interpretations of Key Fossils and Character Evolution
Source: PLoS One. 2009 Sep 23;4(9):e7062. doi: 10.1371/journal.pone.0007062 (PMC2740860; doi:10.1371/journal.pone.0007062)
Supplement: Appendix S1 — Matrix as a Nexus file. Matrix with both morphological and molecular information. Genbank numbers of sequences are included in the file. (4.06 MB TXT) [file pone.0007062.s002.txt]

#NEXUS
[ Morphology file output by Morphobank v2 (http://www.morphobank.org); 2008-11-19 12.53.49 ]
[DNA sequences generated for Spaulding et al. (2009) Plos One are the following; these are marked as **NEW** in the matrix below.]
[
SPECIES						GENE				GENBANK #		SOURCE OF DNA

Okapia johnstoni			ZP3          		GQ487580		NYZS (= New York Zoological Society)
Tragulus napu				ZP3 pseudogene    	GQ487581		NYZS
Lissodelphis borealis		ZP3      		    GQ487582		SWFSC Z176 (= Southwest Fisheries Science Center)
Delphinapterus leucas		ZP3        			GQ487583		NYZS
Mesoplodon peruvianus		ZP3          		GQ487584		M. Milinkovitch
Physeter catodon			ZP3          		GQ487585		M. Milinkovitch
Balaenoptera musculus		ZP3          		GQ487586		SWFSC Z4502
Hippopotamus amphibius		ZP3          		GQ487587		NYZS
Hexaprotodon liberiensis	ZP3          		GQ487588		NYZS
Babyrousa babyrussa			ZP3         		GQ487589		NYZS
Potamochoerus porcus		ZP3         		GQ487590		KB7421 Zoological Society of San Diego
Tayassu tajacu				ZP3         		GQ487591		NYZS
Camelus dromedarius			ZP3         		GQ487592		NYZS
Lama guanicoe				ZP3         		GQ487593		NYZS
Tapirus indicus				ZP3         		GQ487594		NYZS
Dicerorhinus sumatrensis	ZP3         		GQ487595		NYZS
Equus grevyi				ZP3         		GQ487596		NYZS
Ovis dalli					ATP7A       		GQ487597		M. Cronin
Odocoileus virginianus		ATP7A       		GQ487598		M. Cronin
Cervus nippon				ATP7A       		GQ487599		M. Cronin
Giraffa camelopardalis		ATP7A       		GQ487600		NYZS
Antilocapra americana		ATP7A       		GQ487601		M. Cronin
Moschus sp.					ATP7A       		GQ487602		NYZS
Tragulus javanicus			ATP7A       		GQ487603		NYZS
Delphinapterus leucas		ATP7A       		GQ487604		NYZS
Inia geoffrensis			ATP7A       		GQ487605		SWFSC Z505 from Smithsonian Institution Divison of Mammals
Tayassu tajacu				ATP7A       		GQ487606		NYZS
Lama guanicoe				ATP7A       		GQ487607		NYZS
Camelus dromedarius			ATP7A       		GQ487608		NYZS
Hexaprotodon liberiensis	ATP7A       		GQ487609		NYZS
Ovis dalli					BDNF        		GQ487610		M. Cronin
Odocoileus virginianus		BDNF        		GQ487611		M. Cronin
Giraffa camelopardalis		BDNF        		GQ487612		NYZS
Moschus sp.					BDNF        		GQ487613		NYZS
Tragulus javanicus			BDNF        		GQ487614		NYZS
Lagenorhynchus obscurus		BDNF        		GQ487615		M. Milinkovitch
Hexaprotodon liberiensis	BDNF        		GQ487616		NYZS
Babyrousa babyrussa			BDNF        		GQ487617		NYZS
Tayassu tajacu				BDNF        		GQ487618		NYZS
Camelus dromedarius			BDNF        		GQ487619		NYZS
Lama guanicoe				BDNF        		GQ487620		NYZS
Cervus nippon				BDNF        		GQ487621		M. Cronin
Antilocapra americana		BDNF        		GQ487622		M. Cronin
Delphinapterus leucas		RNASE1      		GQ487623		NYZS
Ziphius cavirostris			RNASE1      		GQ487624		M. Milinkovitch
Inia geoffrensis			RNASE1      		GQ487625		SWFSC Z505 from Smithsonian Institution Divison of Mammals
Pontoporia blainvillei		RNASE1      		GQ487626		SWFSC Z7349
Kogia breviceps				RNASE1      		GQ487627		SWFSC Z21
Orycteropus afer			AMEL pseudogene  	GQ487628		M. Springer
]

BEGIN DATA;
DIMENSIONS NTAX=81 NCHAR=47248;
FORMAT INTERLEAVE DATATYPE=DNA MISSING=? GAP=- SYMBOLS="0123456";
MATRIX

[morphology 661 characters]
[dental+skeletal 606 characters]
Orycteropus_afer            11????0011????0????000?0011010???100??0?001100?001010?00000?10011000000?110010110111?01000000?1000000?00010100?0011?0?0?001000210000?000011?0{01}1?110??0011011020110000000?100000?11001110?010000000?10100?0101000??000100001?0000001100000?00401110100100?1001002010?????????0?0111211?1110??0001?000000000100?0000?0101150?020010???0?????????1???1?10020?????0110?1?0101?00010??0000000100??01001?11?1?00???1??1????01?00?0000?0000001??0??200?1?00?2010?0202101?00?0??????00?1102200000000000001010133101100000200011100000100001100?01000000000012000111000102?10101?101001001010?0001?0??0?0?01100000000000010??0001010111
Bos_taurus                  1010010011101100?00011011110100101010210111100?001000?00010?1000001001101100100000112?010111110110100?0100010100000?000?0012?00????0?0?????{01}0100000??001011111111100100011011000110100?101?001000132011111011000??0100?000101010100101102001300111110001001010001110010001110001?021211100??0001?000000000100?0000?0110150?020011111011?01???01???0?000011110100011100001000000??0000011100111000100000?201??1??1????01?10??100000100100001010110000?0100?00001010112021121111101010000000000001000011220011011100001011111101000010011110111011112121101021101031110001111110001001101101100011000?00110111111111100122200111
Ovis_aries                  1010000011101100?011?1111110100101011110111100?001020?00010?1100001001121100101000100?1100100?1110000?01000101100{01}0?00100011?00??000?00001000100000??001001111111100100111011000110010?101?0010010?0011101012000??01000000101?0010010110200040001110001000001001?110010001110?010001211110??0001?000000000100?0010?0100150?020011111011??100001???1?0?0011100100110100001000000??0010011101110000101000?201?????1????01?10??100000000100011010111000?0000?0200101010101111111100101000100?0000110000113200100?1?000010111110110000100111?0?1?0???12101101021111031110001111010001011101101111011100?001111111111111?0122210???
Odocoileus_virginianus      10100000111011011011?1111110100101111010111100?00101??000?0?0?0??????112110010100011?00000110?1110000?1010010110000?001000?10000??00?010001?11??000??00100111111100000001101100?010000?1?01000001112000110011000??00010001101000101?01002000301111100000001010110110001010?10?010021211100??0001?000000000100?0000?0101150?02001111100000100001???0?0000111001?010?100000000000??0000011100110000100000?201??1??1????01?10??100000010100011000111100?0000?0000101010101111121110111000100000000?00001???101101110100001111111100000000?11011?01111210010102110?0?11100010110100010010011011000?11?0?0?1?01111111111?0112111100
Cervus_elaphus              10100000111011?1101101111110100101010110111100?00101??00000?110001100111110000000011?11?00111??1100?0?0010010100000?00000011???1?10??0?00?10??0?000??001011111111000?002?100?000110210?1?01000001112011110012000??00010001101000100101?02001301111100000001010001110001?????0?0001412?1100?00001?000000000100?0000?0100150?02001111101100100001???0?000011102100011100001000000???01001110111100?100000?20???1???????01?1??1100000100100011000111000?0000?0200101011101111101110011000000000000?00001?3100010111000000111111010000100101?0?1?0111121001010211010311100011110100010110011011010111?0?0?111111111111110122211100
Giraffa_camelopardalis      1010000011101001100011111110100101110110111100?001001100010?110000100112110010000010210000110?0110000?0000010110011?000?001110200100?00000101000000??0010001111111001002?1011000010000?0?010000001120201{01}{01}012000??01010000100000100000002000301111110000011010001110010110?00?0130413?1110??0001?000000000100?0000?0101150?02001111101100000101???0?000011100110010100001000000??0010011100100000100000?201??1??1????01?10??10000010010001?000111100?0000?0000101010101?1111111010100000000100010000112210100?0?110010111110110000000111?0?1?0???12110101001101011110001111110011011001000101?110?0?0?1001110111?11001?2?10110
Antilocapra_americana       1010000011101101100001111110100101110110111100?001010?00010?110000000??20000100100100??10?110?1110000?0000010110000?00100????00?0100?00010100100000?00010011011111001002??00?00011?200?1101000000110010110001000??01010001101000100101002200401111110000001010011111010001010?011021201110??0001?000000000100?0000?0100150?02001111101100000001???0?000011100110011100001000000??0000011100110000100000?201?????1????01?10??100000100100011010111000?2000?0202101010101111111110100000000000000??0011?2100100?1?1000001111101100001001111011?011112101101021101031110001111110001001101101101011100?00111111111111110122211101
Moschus_moschiferus         1010000011101101?000?10111101000011?0110111100?000010?00000?0100??10011210001000000{01}100100100?1110000?0010110100000?0?0?00?00000?010?0000110??00000??00100111121110000{01}1?100?0001100?0?1?000000001120000010010010?0000?1011?1000100?0100200020111010000001001002110?????????0??130112?1100??0001?000000000100?0000?0111150?020010?1101100????01???0?0000110001?0010100001000000??0000011101111000100000?20?101??0000001?10??10001011010001100011??0??0000?0{02}001010101011111001101010001000000000000011310011011100000011111?110000000101?011?0111121101010111010311100011110100010111001010??112110?10101111111??1110122211???
Tragulus                    100?000011101100?001?1000110101?01111010111000?00?010?00010?100000000111101011?10010010{01}00000?0110000?0010010100010?01?0001010010010?00000110000000??0010001010110001000?101100011000111?000010001210000?10011010?0000?00110000011110000210020111010000000001000110?????????0?0010210?1110?00001?000000000100?0000?0110110?02000110100000100001???0?0000110011000111?0001000000??0000001110110000100000?201001??0001001?10??10111000010001201011??0??0000?0000101010101111110110101000000000010100010122101101111100001111101100001001011011?011101100111021111031100001111110001011101101101?011?0?001111111111111{01}0122200101
Tursiops_truncatus          11?01?01101100110101?1112001101?00110111101100?01002101111110111?????00?010001?00111?1011???0?0100??0?0201011111?1100?0??10110111??0???2?00?00??101010011000??1?010010002100?0201000011011?0001100?2??3???012110??011100010?1021?1110000021?40010000001000010112000?????????0?0110400110?1000111?100000000000?111100101051001100????0??????????????????10??????????????????????????????????????0????????00????????????110??????????????????1?0?????????00?01????????????????????????????01001010011??14001010001??11??010???1011011010?11?10?1002000??010?????????????????????????????????????????????????????????????????????
Monodon_monoceros           01?01?01101101110101?1112001101?00110111001100?0100110111110011?????100?0?1??0100101?1001???0?1100030?0201011101?1100?0?100210110000?012110?00??101110011000??1?010010002101100000?0?110?1?0021100?0??300?012110??0111010120?011?000000002104111?000001000010111000?????????0?0210400?10?1010111?1000000{01}0100?1111001101510?10?0????0??????????????????2??????????????????????????????????????????????????????????????1??????????????????????0?????????00???????????????????????????????01001010010?114001010001?211??010???1000000010?11?1111002000??01???????????0????????????????????????????????????????????????0?????????
Inia_geoffrensis            11?01?011011011101?1?1102001001?00110211001100?01001111111100111?????00?0?0010100101?1001???0?0100030?02010111110110??0?0100?0110000??12????00??101110011000??1?010010002101112010?{01}?110?1?0011100?2??30??012110??011110002?1021?110000002104011?000001000010112000?????????0?0000000?10?1010011?000000000000?0111001010510?1120????0??????????????????110??????????????????????????????????????????????10????????????110????????????????????0?????????00???????????????????????????????0100101101010?4001010001?111??00????00111??210?11?1011002000??01???????????0????????????????????????????????????????????????0?????????
Pontoporia_blainvillei      11?01?0111110110?1?1?1112001?01?00110111111?00?01002????111101110111?00?011??00001?1?1001???0?01????0?0201011111?1100?0?0??2?011???0??10?00?00??101010011000????110010002101112000?0011001?0001100?2??30??012100??0111100?0?1021?1100000021?4011?000000000010113000?????????0?00?000{23}?00?1010001?00000000010100?????111051001100????0??????????????????10??????????????????????????????????????0????????00????????????110??????????????????1?0?????????00?01????????????????????????????0100101?11112?40??????0??211??010???0011??1010?11?1????????0???10??????????0????????????????????????????????????????????????0?????????
Kogia_breviceps             11?01?011011001101?1?1112001001?00011011011100?0101?101100110110?????00?0?1??0100101?1001???0?0100000?02010110?101100?0?010010121?00?012100?00??100?10010000????010010000101000100?0?110?010021100?20230??01??10??0110?0012?0021?1100000021?40?1?00?00100001011?000?????????0?0030?02??0?1?00011?111111000100?011102?001510?1110????0??????????????????10???????????????????????????????????????????????10????????????1??????????????????????0?????????00???????????????????????????????01001010??1?214001010001?111??00????0011011110?11?1011002000??01???????????0????????????????????????????????????????????????0?????????
Ziphius_cavirostris         11?01?011011001101?1?1112001000100111011101000?0100110111011011??????00?0?000010010011001???0?0100000?020101010101100?0?10020??00000?002100?00??101110011000??1?01001000001{01}002000?0?110?000001100?2??30??112110??011101000?1011?111000002114020?00100100001011{01}000?????????0?0030100?10?1010111?100101011000?0111100011510?1020????0??????????????????2??????????????????????????????????????????????????????????????1??????????????????????0?????????10???????????????????????????????01001010??1?2?4001010001?111??010???1011011110?11?1011000000??01???????????0????????????????????????????????????????????????0?????????
Balaenoptera_acutorostrata  01?01?0110110110?1?1?1112001001?00011211001100?01???????????1?1?01011?0?0?0010100101?1001?????11010?0?0201011101?1110?0?1012?0110100?010?10?00??100??0010010??2?01?110101100?02?10?0?110?010020100?10230???12100??010120112?1011?1110000020041201?1?000?000?0112000?????????0?0010000?10?0??0001?000001000100?0?0100?001511?1100????1?????????????????????????????????????????????????????????????????????????????????1??????????????????????0??????????10???????????????????????????????1001010??00014001010001??11??010???1011011{01}10?11?1011100000??01???????????0????????????????????????????????????????????????0?????????
Hippopotamus_amphibius      11?1011110101001101011100110100001110211110?00?0111?0?00000?100?00000110011??0000011?0001???120111??0?00101100?0011?01100??2?010?100?0000100111?100??110100101{12}111111000110110001100?110?010100000?10100?10111110000010101000000101?0111100130111111001100000012010?????????0??2?0{34}1301100??0000?000000000100?0000?0101000?02001100100?11111001???0?00001101011010?1000010001010000000001010000001?0000?201111?101?001001110000000100000?0?0000?110110000?000010101020211212111001100000000000010001012210111111010000111110010000100111?011?0100011001012211000?1100001011111001111101101111011000?00101011110{01}00??0102000110
Choeropsis_liberiensis      11?10111101010010001?100011010000111001011??00?0101?0?00000?10010{01}100112011??0010011?0001???120111??0?00100110?0011?0?110??2?022???0?010??00111?100??110110110{12}111110000110100001100?110?010000000?10000?20020110?0000?001001000100?0101101020111?10001100001102010?????????0??03001201100??0000?000000000110?0000?0101000?0200110010??11111000?000?00001111011010?10000100010100000001010?000000100000?201101?1011001001110000?00100000?0?0100?110102000?00021000100001100?0010011210000000000100010132101101110200001111110100001000?10011?0100011000010011010311?0001011110001111101101110001000?00101011110010??0102000110
Sus_scrofa                  1011010011100100?011?100011011011111101011??00?0101?0?00000?100?000001100100100110112?001??10?01110?0?00000100?0011?01100??2?01?1?00?01010000?1?100??00011010121100000001101000000?010?10011010000?1010110000000??00011001100000{01}1100100000040111010001000001012010?????????0??03011001110??0001?000000000100?0000?0101050?020011101011?01?1000?000?00001100000000?1?0001??0101000000000101001001000000?201010010011110011011011101101000120100??100?0000?0000111000?0?00?0?101111001110001000010001012210101?1?000000111111010000100{01}11001100100021001010211000?1100001011110001011101101110000000?00100011110010??0102??0???
Babyrousa_babyrussa         1001010011101101001001100110110001111010110?00?010010?00000?1000?????11001001001?01020001???0?0101??1?1????10100011?011100120010???0?0101?00??1?100??10011010111100000001101100000?0?0?1?011020000?1000110000000??00010101100000111?0111000030111010000000001012010?????????0??030111?1110??0001?000000000100?0000?0101050?020011{01}01010?01?1001???1?01001101200010?1?0001?001010100000001000000001?0000?20?111?10000010010??10011010010000?0100??10100000?0000101000?0?00?11010111001000000000010101012210101?1?0000001111100100001000?1???1?0???0?100?010111?00?11?0001011110001011101100110000?10?00101011110??0??0?????0???
Potamochoerus_porcus        1011010011100100?011?1000110110101111010110?00?010010?00000?0000?????1100101100110112?001???0?01110?0?00000100?00?1?00100??2?01????????????0????100??1201111011?110010001101100000?000?1?011120000?100011{01}010000??000100011?0000011?0??100?0401???10000000000012010?????????0??2?011??1110??0001?000000010110?0000?0110050?020011{01}0101??0100001???1?0000110101000101?00010001010000000001010200011?0000?20?111?10000010010??000?1011010000?0100???1100000?0000101001?0?00?0?00?1100001100000000100010?2210101?1?0000001111100100001001110011?0100021001010111000?11?0001111010001111101101110002?10?00101011110010??0102010???
Hylochoerus_meinertzhageni  1011000011101101101001000110110111????10110?00?010010?00010?100??????11201001001?01121011???0?0101??1?1????10110011?011100?20012?????0101000??1?100??12110110111110010001101100010?0?0?1?000020000?0010{01}{01}2000000??00011001101000111?000100004011101000000000101{12}010?????????0?1030110?1110??0001?000000000100?0000?0101050?02001100100??11?1001???1?010011???0011??1?0001?001010000000001000200001?0000?20?111??0010010010??000?1010010000?0101???0100000?0000101000?0?00?0?011111001000000000010001012110101?1?0100001111100100001001110?11?0100021001010211000?11?0001{01}11110001011101101111002?00?00100011110110??0112110101
Tayassu_tajacu              1010000011101101101001000110?10101111010110?00?010011000000?000000000?1001010000101010001?????0111??0?001001?0?00?0?001000?2?010???????????0010?100??100101101??111100001101001000?0?111?0111?0000?1??00???00?00??0001010101000010??01?10010401???10011000001012010?????????0??0?011??1110??0001?000000010110?0000?0100050?02001101101100101001???0?0000111001100101000010001010100000101010200011?0000?201101?10100010010??10101011010000?0000?1100?0000?0000110001?0?00?0?00?1101000100000000100010?3200101?1?0000001111110100001001110011?0100021001010011110311?00010110{01}001100110?10011?010000?001010111100110?0102010110
Camelus_dromedarius         10110000111011010001?111111010010100??0?000?00?0000?0?00000?1000????0112110110100010001101110?1110000?1????100?0000?01100?12?0100010?0?001000100000??0010101012?10001012?10110001100?110?1?0020000?0021111002011000100?00110100010010100200130111010011000000002?{01}0?????????0??231411?1100??0001?0000000001?0?0000?01011?0?02001111101100110000?000?1?0011???100010100001000000??0000010100111000100000?201000??0000010?111010010010010001100011??0??0000?000010101010111111011010100000001100010000113210110100000002111110110000000111001100111111001011011?00?11100011110100010010011010?0001110?111001111101110?1122210011
Lama_glama                  100???0????????????????111???0??0????????????0?00???????????????000001120001100100100?0101100?01110?0?00000100?0000?00100????02?0110?00010000001000?00010001012111001002110100001100011110100100011002?101001011000100?00110000011010100220130111110001000000002010?????????0?021041101110??0001?000000100100?0000?010?150?02001010101100100001???1?1?0011???000011100000000000??0000011100120000101012?201000?10000010?10??10011010010000101011??0??0000?000010101010111111111010100000001100??00001?31001101010100001111101100001000?1??11?01111110010100111?0311100010111100010110011001100111?0?11110111110??10?1122200101
Dicerorhinus_sumatrensis    ????????????????????????11???????????????????0?011????????????0??????112110110000001?0001???0?0011??0?1????100?0011?01100??2?020???1000011100100100?00010001021111001002?101000011?2111101?0000000?0020110000000??0000?00010??00101?01100?1020111110000000000001010?????????0?00?0110110?0??0001?000000000110?0000?0100150?020010???0??0?1000?1???0?0000111?0000110?00011000000??0000110100?20000100002?20??????1????10?10??1011101?0?0001100011??1??0000?00001?1000?0???????11?112000?0010000???001??3410101?1?010000111100010000120101?????0????110010111010?0?11010000000010110110011?0100002000?0000000111??????0??????1??
Tapirus_terrestris          1010000011101100?011?101111010010111111?110?00?0000?0?00000?000100???111110110000001?1001???0?0101??0?00100100?0010?0?0?00?110111?11000000000?00100??0110111010210000002?101000?1100?110?1?0000000?0022110012111100010?100101000100001000?0110001010000000001000?10?????????0??030313?10?0??0001?000000000100?0000?0101150?020011011011000?0001??00?00001111210011?1?0011?00000??00001001010000001?01?2?20?000100000010011011010101000000110000???1??0100?000010000000?1101101100110000001000001?101023210100?1?0000001111100100001000?100101010002100?0112011?0??001000000000011011?01100110002?01000000001010010??000220011{01}
Equus_caballus              10100000111101010011?111111010010?111111111101?001000?00000?1?0100000112110110000001?10001010?1101??0?0010010100010?000?0010?021101100110100010?100??0010011111110010002?1010000110000?01010000000?20021010110110?0001000010100000100110221130111110001000001000010?????????0?00?0311110?0??0000?000000000110??000?0100150?02001110101100100001???0?00001110010010?100011000000??00101101?0000000100000?20000000000001001110101110110000011000111100?0000?000011001010111111011011100010000000000001123100100?1?11000011111111000010011100101011?02100101120101031001001000000001012?0111?100012?01110000000000000??002221?111
Ailurus_fulgens             100000000?0???00?01101010100001?0101111011111111001?0?00000?01010????1120?0110110010010001001{12}1110000?0101011100101?0?110011?020010100101001001?000?0100100101011000000221000021010000?10010000000?21?0101111011000000?001100000110100010?1010200010010000001001010?????????0102?0212010?0??0000100000000011000000?0101050?020?1?01101100100011???01000011100100010000001?0000101000001011100000???????0200100100000010010??1?11101101010110?110110110000?001001101001111010110001?????00100000000000112101100011100011110100100000200?0010100000001000011110100?1001001000000110010?1?11?0???00000?00001000110010???100000001
Canis_latrans               000000000?0??100?0110101010000010100111001111111001?0?00000?0101000001110?1??000001000100100121110000?01100100?0100?0?0?0010?0100101000001100001000?00010001111110000012?1000000010001110010020000?01?0101001011000000?000100000210100010?0010111010010000000102010?????????010230412010?0??0000100000000010000000?0101050?120?11011011001000000000101001101000010?011000000000?110000001110200001?01?1?20010010000001001110110?0011100110?01110110100000?001001101000111010010001?????00100000000000112101100110000011111110000000000?0010100100001000011111100?1001001010000011010?1?11?0???00000?00000000100010???102010001
Nandinia_binotata           1000??000?0???00?0110111000000??01001010101111110?1???00000?010?0?00??0?0?1??001001000001???0?1110000?0001010100100?0?110010?0100101101001010001000?000101011111100100002100002010?001100010020000?01?01011010{01}{01}000000?000100000211110010?001020001001000000010{12}010?????????00003041201000??0000100000000010000000?0101050?120?11011011001000101000101001101001000?011001?00110?10000000100?2000???????020010010000001001111110?0000100110?01110100000000?0012001200???00?0?00?100?????00110000000000112101100001100011100100100000200?0010100000001000011110100?100101?100000100010?1?0000???00000?00001000110010???100010001
Felis_silvestris            100100000?0??100?0110110011000011110??1011111111001?0?00000?010100??010?01000001001000001???0?1110000?00010100?0111?02110010?0100100?00001110001010?000101010111100000001100000010?0010?1010120000?01?010101000???0100?00010000031111101100000111010010000001102010?????????000110412010?0??000010??000000100?0000?0100050?120?1101001100100011???1?01001101000000?01?11???????????????????????0????????200100100000010010??100?00??100110?0110???0002000?001???????????????????????????01?00001000??111101110101000011110102100000200?0010100000001000010110100?1001000100000111010?0111?0??100001000000000010010???102000001
Erinaceus_europaeus         100000000?0??100?0100011000010010101100?0110010000010?00000?0101?????00?111??1???000000000100?1110000?01010100?0111?01111010?0000100?0111000001?110?0100111101011000001011000000110010?00010000010?0001100101010001??0?001100000201111000?1010201010010000001001010?????????00013041001000??00000000000000100?0000?0100000?020?1111001?00100001???1?01001101010100?0000?0000000??00000001010000?00101?11200000000000010111??100?1010000000?02010010100000?00101010100001101011000121000001000001000001131011?0000100011111000100000200?0000100100001000012000100?100101?001000010000?1?01?0???01000?00000000110010???10200?101
Hyopsodus                   100000001110110??00?0?000100000?01????????1?00100?????????????????????????1??00?00???0?000000????0??0?00100100?0011?0?10001?00201?000??0???001??110?0001?0?1011?10000001?1010?0?01?001?100?00?0000?00001010110110?1??0?00?00000010?0?1000?0?20?110100??????????0??0?????????0?00?0?13010?0??0000?000000?001?0?0000?0100000?0200110?0010?0100000?000?000011110100011100001000101010?00010100010000100000?200000000000010011101000001101000100200?110100000?00001010101001101000?0{01}12000100?00??0?000?022???1100201200011110000100001200?00?10000000?1???010000100?0101?1??01?010100?0???01?0????00?1?0?000000?00010??00?0000001
Hyracotherium               ??????0???????????????????????????????????????????????????????????????????1??00?00???0?00000?????0??0?1????100?0011?0?0?0??1?020???10????????0??100?0001001?????10?0?002?101?00??1??01?100100?0000?01?01??0?0?11010000?00??0?000111??1?00??12011??10000?0000?00{12}010?????????0?00?011???0?0??000??0000000001?0?0000?0101150?02001101101?00100000?000?0000111001001101000010001011?0?00100101000000100000?2001000000000100111110111011000?00?00010??1??0100?0000111010000110100101011000100???0001000??2??1?1???1?1?000011100?0100001000?10??0001000?1?0?01?201?00???0?0??????000010?1???11?11???2??1?0?000000?00010???002200111
Artiocetus_clavis           ??????????1??????????????????????????????????????001????111?0????????00?011??011011121??1???0??111??0?0201011?????1?0???1???0??1????????????????00??1001100??????0?010?0?10?0?2?0??2?11??010020000?00100??0021110?110000011?0000101?01100??030111010000000000111?10?????????0??000012?1100??0000?000000000100?0?00?0101150?120?1???10???0?????00??010?0011????10?????1?0??010?0??10?100000?????10???1?2?20?000?100???10111?00?????000?1??1?0000???0??0000?00021001?0?1??0?0?010???2?00000???????????????1?11?0?0????????????????????????????????????????1???1??0???????????000111001110001110???000?001000110?0???????????????
Rodhocetus_balochistanensis ????????????????????????????????????????????????????????????????????????????????????????????????????????????????????????????????????????????????????????????????????????????????????????????????????????????????????????????????????????????????????????????????????????????????????????????????????????????????????????????????????????????????????????????????????????????????????????????????????????????????????????????????????????????????????????????????????????????????????????????????????????????????12000211111?01010110?0?10?110000001?????1???1100?11?1101?11010101011110001110000000?0010101111???0???10?000001
Dorudon_atrox               01?01?111011?01101?1?1112001101?00?10110001?00?0000111111011011101?1100?011??010011121001???0?0111??0?02010110?0011??0??101201?1000?2?10????00??00??10010000??1?100?0000110001?110?211?0?010020?00?20111?0001011110101010101000001?10?00020010111010000000010102000?????????0?00?041211100?000001000000000000?0000?0110150?100?1110100000100010?000?01000?0110?110?1?1101?01010??110?000000??01101?11?1?22000011000001011110011?1100000010?0100???0??2000?0012101100????????00??10??00?1??001011?001114001010001?201??0??1100111011?10?11?110?00000?????1???????????????????????????????????????????????????????????0?????????
Basilosaurus                01??1?111011001101?1?1111001101?0??1??1??01??0?00?????????1?011??????00?0?1??01?00??????1?????11?111??010??110??011?????10120?22???????????0????00001001000?????11?0?0002?00000?10?0011000100?0000?0010???0010111001010?0101000021110?0002?0201110100?1??00?0102000?????????0?00?0?0?110?0??00000000000?00100?0000?0101050?100?11101000001000101000101000?0110?110?1??101???010???10?000?0???01?01?11?2?22?00001000000011110010?0100001000?0100???0??2000?001210?2100?01????00??????00?10?001011000101400?0100?1?2??????????0?01011110?11?1?0??????0??011??10?112??0??????????0????????0?????????????????????????0??01220?0???
Pachyaena_ossifraga         ??????????????????????????????????????????????????????????????????????????01101?0?????????????????????0010010????????????????????????????????????????0??1?0???????????00???100??????????????0?00????????????????????????????????????????????3???????0???????????????????????0?????????????????0??0?????????????????????050?02????0??0?????0?0?000001000011002000?0?011?001010?0??10000??20???010001???1?20?10???0000010011?0001?10000?0000?0000??????0000?000010?0?0?1??????00????1000000000000?00010113??????1?00000111101?0?00001000?100011010002100101?101?00?010110?10?00111101100000011?000001100000001010010??0102000101
Sinonyx_jiashanensis        ???????????????????????1?????????????????????0??0??????0?00???00??????120101102000110??01???1?1110??0?0010?100?0001???1000?2?020????1????????????????0110?0?????1??0?002?100000?0??0?1???010000000?00?0111001000?00000?10120?000111??1?00?0020111011000010?0111{12}010?????????0??2?0412?1000??00000000000000100?0000?0101050??2001101000000100010?000?00001101000000?011100101000??10000001010101000111?1?20?100000000010011101?110?000?000??00010??00?0000?000010011001011212010?1?2000?00000000?10010?11??1???11120001?1101?0100001?00?10?0100???021???010100100?0101101001001001011000000110100001100000001010010??0102000111
Mesonyx_obtusidens          1010??1110101000?0?0001110001001?11?????1?1100?000??0??0??0?010???????????0100110011?1001?????11?0????00100100?01?1?0??????2?020????????????????100??1100?0?????1?00?0101?00000?0??211?00??0000000?0???????0??11110000?1010??000?00????00??020????10010?00???10???0?????????0?02?0?12??0?0??0000?000000000100?0000?0100050?020?110?00????1010?0??00?000011??0?000???????0101010??1000010101???1?001?1?1?20011???00000?0?11101?1?1?00000001001010??0??0000?001010111001011010010010???0?000??000???0?0121101101111???1111????0?000010?0?1000100100021???010201000?0101101001001001011000?000?0100001100000001010010???102000111
Dissacus_praenuntius        1011??11111??0010001?1?111101001?1??????????00?00?????????????????????????01000??0??????1????????0?????????1?????01????????2?02?????1????????????????0100???????10?0?0101??0?00?1??001?00??00?0000?0??1???????11??000?????????00111??1?00??020?1??10010??000?10???0?????????0?0??????????0??000??000????001?0?0000???0?050?020?110??0????10?0?0?000?0?001110200000?011000001000??10000102010101000001?1?20??????????????1???0?1?1?00010001101010??0??0000?0?0010010001?10?0?01000120??0000????????????????????1?11??0111100???????????????????????2100?0???????0???????????000011011000?00????00001100000001010??0????0??00???
Dissacus_zanabazari         ??????????10110??00????111?01?????????????11?0??0??????????????????????????????100???1??1????????0????00001100?0101?????00110021???11??????{01}?01?00???011????????1100??0????0000?10?001?00010???000?0??1111?011111????0?10?0?0000111?0??0???01011??100??0???????1??0?????????0?0?3041201??0???00??000000000100?0000??101050?020?1101001000100010?000?00001101001000?011000101000??1000000101010100010??1?20?100??0000010?1110??1?1?01010001001010??0??0000?000010010001?1??1001101120000000??00?????10??1101?????1?00011110100100000?00?100010000002100?010001110101?110110100100101100000011??10001100000001000010????{01}2{01}?0???
Harpagolestes_orientalis    1?????1???????????????????????????????????????????????????????????????????01101?0010????1???????????0????????0???????????0?2????????1??????100??000??0100?0?????1??0?0?2??0???0??????????0100?000??0020101011111111??0????1?0000111??1100?0030111010??????????????0?????????0?02?0412010?0??00000000000000100?0000?0100050?02001???????????????????????????????????????????????????????????????????????????1?0100????1001110001?1000010001002010??0??0000?001010110001?10???010010??00?00???????????????????????????????????????????????????????????????1?101??????????????000111011100?00?????000110000000?0?????????????????
Harpagolestes_uintensis     ?????????????????01????1??????????0?????11???0??????0?000???110???????11???110110??000??1??00??110??0?00001100?0011?1??????10???????1??0???100??100???100001011?1000?0100?01000?01?001?000?0000000?2000?0?0111111?0000?1012??000111??1?00?0040?1?010010?00000101010?????????0?00?0?12?10?0??0000?0000000001?0?0000?0100050?020?110100???01010?0??00?0000110120000??01???????????????????1??????0????????20?100100??0010011101?11?000???0???010???????0000?00101011?0?1??????01011???00?00?????????????????????????????????????00001?00?1????????????????1??????????????????????????1??????????????????????????0??????????0????
Hapalodectes_hetangensis    ??????????101?0????000?11?001???0?????????1????00?????????????????????????00?01?00???0??000??????0000?1????100?0101?01?0?0100002???110111000??01100000000?10??1?10000001?1????0???????1??0100?0000?01?0101001111??0000?10?0000003111?00020?0?0111010010?000?1101010?????????0?0?30010010?0??00000000000000100?0000?0100050?120?11??10?????????00??010?0011???0?010?011000101000??100000000000010?0111?0?20?10???0??0?10?1110??????100??????0?010100100000?000010101001011010010110?????00?????????????????????????????????????????????????????????????????????????????????????????????????????????????????????????????????????
Helohyus_plicodon           ??????????10?????00000111110100???????????11?0?00????????????????????????????00?00???{01}??0011?????0????10100100?0?01?0????010002{01}???0??????????????????????????????????0??????0??1??201?10??0???????{01}??????????11???????10????????11??????????????????????????0??010??????????????0???????????00???0??????????????????????0??????????0?????????????0?010011?1000010?000000000100??000001110102000?000100?20??????????????1???????0?1001000??0?00???0??0000?0?001100110001101000?1010000000???????????????????????????????????????????????????????????????102???????????0?????1000101110010011???00?10001010111?????????????????
Pakicetidae                 ?1????11??1???0??001?1112110101?0?0??1101?11?0?0001?0?1101110111??11??0???1??01?001010{01}?1???111110100?01101100?0?01?0?1000120010????????????????????0?????????????????0??100?0??111201?0{01}??002?00??00??101???11110000??101???????11?10??0??0????????0??????0??????0?????????0??0?0?12?110???0000??0???0?????0???0??010???0?????11???0?????????0???0?0??01101?01110?10100????0?0????????????????10???????200?000?0????10111?1????0?00011?1??1100???0??0000?00001001100101101001100110000000??100???010?22101110001100011111100100001??0?1???1???0?021000010201000?11?1101?110111010111110011100100110001000110????0??????000???
Ambulocetus_natans          ??????????????????????????????????????????????????????1???1??1?????????????????????????????????1???????????1??????1?????????????????????????????10??1?????????????????00?????????????????????2?????????????????????????????????????????????????1????0000000101?????????????????????1??????????????0??????????????0?0?????0??20?1????0?????????????????0?110??01?10??????0001010??1?010??00???01100011?2??0?????????????0????????0?000??????01???????????0??????0?1??0??110??0?????1?????000000???????221?????????????????11???00001??0?10?010?100??100?01?101100????????????????10?????????????????????0???????110???10?0??10?
Gobiohyus_orientalis        ??????????1??????011?10?11?0100?0?????????11?0?00???????????????????????????????0??????100?10????0??????????????????0????0?10??????????????1??0?00???0?????????????????2???0000??????????????????0??0??101???011????00????1???0?11100?00????20??10?00?00?0001002010?????????0??030?1?01??0??0000?000??0?001?0?0?00?01???50?020?11?110????1000?0???0?00001111110000?000000000001010000010101000000000000?20?10???00000?0?111110000010010001000010100110000?0000110010000110?00101010000000?????????????????????????????????????????????????????????????????????????????0????0100011111011001010?00010001010111?????????????????
Leptomeryx                  10000000111010011001?101111010010111101011??00?000010?00010?1100?????111110110110011?00100000?1110001?0010000100000?0???001000100010?000???00101000?0001011???0?1?00?001?1?00000110200?10010000000?2000101001111000000?001101?0011110110201020111110001000001001110?????????0?013111111100??00000000000?00100?0000?01???50?02001111100000100000?000?000011102100011100001000000??0000011100110000000000?201?????0???????10??10100010010001200011100100000?0000101011100111111110101000000?????????010?{23}{12}001101110000001111110100001000?11?1110100121101010211010311100010110100010?1???10110??021?0?0?101111?1111110?122200100
Poebrotherium               1000??00111011010001?1000110101?0100??1011??00?000020?00010?0000??00?10?001??011001000010100120110000?00100100?0000?001000000002001??010?10?011?000?0001001111?01000?002?101000011?001?1001002000111000???0010110?0000?0011?000011010100200010111110000000101000110?????????0?023111111100??0001?000000000100?0000?0100?50?02001110101?00100001???0?00001100000001?100001010000??000001110?100000100000?20100010000101001101001?0010010001100011??0??0000?00001010101011111111101000000000110000000001210011?1110000021111111100000001110?110011111100101111101031110?010111100010011011000?000???0?10100011110110??1122200101
Agriochoerus                1???00?1111???01001001???1101?0?011???0?11??00??00000?00000?0101?????111011??00100100?0101000?1110000?00211100?0010?01100012002?00?0?0?0???00???100?00000001010110001001?10{01}0000111211?101?0010000?0000111000011100000?00100100011010100000120111010001000001010010?????????0?003011201110??0000?000000000100?0000?0100050?02001111100000100000?010?00001111010010?100000000000??001001111000000?100000?201101??0010010?110010111010010000?0001{01}100100000?000010{01}0101011111111{01}01100000000??000??0010?1?101101010200011111000100001100?10?110000002100?010011100?1100101111010001001101101110000?00?00101011010110???102000101
Merycoidodon_sp.            1011000011101100?011?111111010010111101?11??00??00000?00000?0101?????112111??0010011?11{01}01000?111000??1????100?0011?011000111021???0?0?0???00100100?01000001000100?0100{01}11?00000111211?101?0000010?0001111000011000001000010?00010110100201010111010001000000010010?????????0?003011201110??0000?000000000100?0000?0100050?02001111001100000000?010?000001112100110100001000000??0010011110101000100000?2011000000100100110110011010010000?000111000?0000?00001000101001111111100010000000??001???????21101101111200011111100100001000?10?110000002100?010111100?1100001111010001101101100101000001000100011110110???102000101
Diacodexis_pakistanensis    ???????????????????001?1???0?00???????0??????0??0???0?00000?010??????10???1??00?00???0???000??11?0000?1????100?0001?1???001100001??0?0?0?10?1?1?110?0001001?????1????0001?00000001?00???0000010000?00?0101001000??0000?00?00?000111?0000020020111010010010000001010?????????0?011121211110??00000000000000110?0000?0100050?02001110101100?00000?000?01001100201100?000000000101210000011101020000000000?20?1000100000100111110000000001000?0000???0100000?00001100100001101000?1111000100???000?00010?11??????1??000??0????0??00000100?10?1000000111??101?201100?1100?0??11???011001?0?100????0???0???????1???00100???210??00?
Diacodexis_northamerican    ??????????????0??00000?10??01001??????????11?0??0???????????????????????????????0????0???????1????????1010?10????????????0?0???0?????????????????1???0??0??????????0???1???1???????????????????????0??????????010??????????????????????????????1???0??????????????0?????????0??????1????????000??00???00????0??????01???50?020?1????0???0?????????01000?1100100000?000001000100?10000011101020000000000?20??????????????????000?0001000000?0000???0??0000?0?001100101011101000?0011000100???0?0??00?0111??????{01}?1?000011111??1?000??00?1?????1????2100?0102010{01}0211001???100100110111011010?00000?0?001010111101?0???10?000101
Perchoerus                  10000000111011010011??0001101?0?01??????11??00??101?0?00000?0101?????1100?1??00110100?0001000?011{01}0?0?00101100?0011?01100??2?01???00?0?0????11??100?0010011101??1000?00011?1000001?0011?0011010000?00201010010110?000100011100003{01}1101010?0030111010???0??????????0?????????0?011011101110??0000?000000000100?0000?0100050?02001101100000101000?000?00001100010000?1?0001?00?01110000000101000000100000?201100{01}000000100111010010011010000?0001?110??0000?00001100100001101000?0110000000?????????????????????1?0?0000111111?1?000?0?111??????????2??????0??????????????????10011??1???10110???00?0?0?101011??0??????????1????
Archaeotherium              1010010011101100?011?111?1101?01?111101111??00??10010?00000?0000?????1120?0??001101001001???12?11000??00100100?0011?1?100??2?02?0010?010?1?001??110?01101001011110000002?10100001?1211?001?1100000?0001101011{01}1110000100010000003111110020003011101010110000011{01}000?????????0?0030212010?0??0001?100000000100?000000000050?020011011001001010001000101001101100010?000000000101211000001101000000000012?20110010000001001111000?0011010010?0100???0??0000?000011000000?1101000?01120011000??00010001001100111111110000111110?10000000111??1100122021??101001??00?110000101001000100110?101111012011000101011111??0???12220011?
Elomeryx                    101001001110110100101100011010010111101011??00??101?0?00000?0001?????012011??0010010{12}11001000?01?000??00100100?0011?0?100001000200?0???0???101??100?001000110??11000000011010000111211?11010000000?0010101001011100001010100000031110110000030111110001000001011010?????????0?011141201{01}00??0000?000000000100?000000100050?02001110101100????00???01000011000110011100001000001110010011101000000100000?201000010?0001001111000?00100100?0?00011??0100000?0000110010101111111110010000000????????0?10?????????????????????????00000{01}???1??????????2????????????0????????????100010?1???101?????20?0?0?101011??????????????????
Microbunodon_minimum        ?????????????????????????????????????????????????01??????0??0?0??????1120?1??001101000?????????1?0????00?01100?0??1?0?100???????????????????1?0?000?0010001101?110000011?1011000?????0?1?000000000?00?0{01}?0001011100000?1011?0000211???00200030111010000000????0??10?????????0?0??0113000?0??0000?000000000100?0000?0100050?020?1101101??0100000000010100110101?011110000100011101000?01?1?100000??00000?20?{01}1001000001001111000?00100100?0?00011100100000?00001?0010101111110100010000000?????????????????????????????????????????????????????????????????????????????????????????????????????????????????????????????????????
Merycopotamus_dissimilis    ??????????????????????????????????????????????????????????????1??????????????00100?00????????????1?????????1??????1?????????????????????????????100??1000?0???0?1010?00011?{01}000?1??000?100?0000000?00?0????1?0111?0000?0010000??????0?10???02011111000110?????????0????????????0?0?1101?????0001?00000000010000000?0100050?020?110110??001110?01?001000011???1??0??1010010001111?000001110100000?000000?20111???00000???11????????100??????0?01111010?000?0000101010101111?110100110??100?????????????????????1?0??00?1100?0????????????????????????????1?2?10?0?11?0?01?11110001101101?0111101?1?0?001?111111????????????????
Xenohyus_venitor            ???????????????????????????????????????????????????????????????????????????????????????????????????????????????????????????????????????????????????????????????????????????1?0??????????????????????????????????????????????????????????????????????0??????????0???????????????????????????????????????????????????????????0????10?000???1110000000100001100010001?100001000?0???0?000??11?000001100000?20?10???000001??1111001?1011000??0?0?00???0??0000?00001100?0?0???????0??010010100?????????????????????????????????????????????????????????????????????????????????????????????????????????????????????????????????????
Anthracokeryx_ulnifer       ??????????????????????????????????????????1??????01??????0??0?01????????0?1??00101100??????????11??????????100????1?????????????????????????????0???00????1??????0???012??0100???1?20???0??0000000?1010???001?11??0000?10101?0???11????000??30??10?0010000000002010?????????0????041??111???1001?0000000001?0?000??0?00050?020?110110??001000000??0100001101100010?1000010001010100000?0101000000100000?20?1000000?0?1011111000?0?1?010000?000111100?0000?00001?1010101111?1111?1100000?0??????????????????????????????????????????????????????????????????????????????????010011001101?000?00?0110?0010111?1?????????????????
Libycosaurus_petrocchii     ?????????????????????????????????????????????????????????????????????????????????????????????????????????????????????????????????????????????????????010???1????1?1????01??0?00????????????????????????????????????????????01????????????????0??????0?1???????????????????????????????????????????????????????????????00???0???11???0???0?????0?0?0?0000111?01?0?0?1000010?0100??0??00??1?111??0??00?00?20?0?0000????100111?11??11100?0?0??0?0????0??0000?000010?01?101111?1?11?0?0000000?????????????????????????????????????????????????????????????????????????????????????????????????????????????????????????????????????
Bothriogenys                1???0111101????????????00110?000????????????00??101?0?00010?000??????110??1??0010?11?1??0100???100????00000100???10??????00??002????????????????0????1??0?1?????1?10?0001?0{01}0000011211?10??0?0?0???0???????0??11000?010101???????1010???0???30????10000??000000{12}?10????????????130?????01???00000?0???0??????????0????0050?????111010?10010000000001010011000010011100001000100??0000011101000000100000?20100???0??00???1111000?0010010000?01011100110000?0000111010101111111110010000000????????????????0????0?1200011111111000000001110??100?000?100?01?111100?1100101011110001011101101100001000?00111001110010??010?000111
Siamotherium_krabiense      ???????????????????????????????????????????????????????????????????????????????????????????????????????????????????????????????????????????????????????????????????????????1?0??????????????????????????????????????????????????????????????1???????????????????????????????????????????????????????????????????????????????????1??00?????????0???010?00110100?010???000??001010100??0??1??00?00???0000?20???????????1??1????00?001101001110?00?110110000?00001100101001??1001100?1000000?????????????????????????????????????????????????????????????????????????????????????????????????????????????????????????????????????
Cainotherium                1000??0???10010??0?1?0?1???0??0????1??0?1???00??00010?00000?000000100111111??00100100???00000??110000?0010010110?01?0010001??000001??000?111????100?00010111010?10000002?1?00000110001?10010020001000201?1101011100000?00110000021110001200020101010001010001001010?????????0?021041011110??00000000000000100?0000?0100050?020011110011001000000000100001100011000?100001000000??0?00011111000000100000?20100001000?0100110110110011010?01100011??0??0000?00001010101011111111101?10001000??000100010111001101111000011111100100001000?11011?010002100?01011111011100101011010001101001100110101011000101011110??0???102000101
Phenacodus                  ????0???1110??0??0?1??111??0????01???????????0??0?????????????????????????1??00?00??????0000?????000??0010010????01??????011?02????1?0?0???0????110?01000011012110000002??????0??10??1?1?0100?0000?0021100001?1?010000?00?1100001011?1000?002011101000100000100?010?????????0?0???????1??0??000??000000000100?0000?0100050?020?11001011?0???010000010000111001000100000000001010100100111110{02}000100001{12}?2001001100000100111010111011000000?00010100110000?0000110010002112101101112000000?????????????????????0?1100011110100100000100?10?1000000021???01?200100?010111?101001011010?0?{01}1?0??000001100000000000010???001000111
Protungulatum               100000000?0??10101?000001100000101??????????00??????????????????????????????????????????????????????????????????????????????????????????????????????????????????????????????????????????????????????????????????????????????????????????????????????????????????????????????????????????????????????????????????????????????????????0?????????00??010?0011?001000??001000000100?1100001110?02000?000000?20??????????????????1000{01}0010101010?000?100100000?0?00010010000110??00??0120??100???????????????????????0?0001111100?1????????????????????????????????????????????????????????????????????????????????????????????????
Brachyhyops_wyomingensis    ?????????????????????????????????????????????????01?0????00?0?0??????1120?1??0110010????1??????110????00100100????1?1?10?????02????0????????????110?01?01?1?????1?0??001??01000??1?2?1??0??01000???0???????1??00??0000?1010??????11?????20??20????1?0?????????????0????????????0?0??????????0000?000??0?????0?000?????0?5??020?1????0???????????????0?0?11??200010?0000000001000?0??00??1?100?00????????20?1????0???????11????????110??????0100???0100000??000?1?0?0?0?????????0012000100?????????????????????????????????????????????????????????????????????????????????????????????????????????????????????????????????????
Achaenodon_uintensis        ??????????????????????????????????????????11??????????????????0???????11??010001001?????1??????1?0????00100100????1?1???????????????????????????1?0?0?100?0101??10?0?0011?0?000?0????????0?00?0000?0020???111111100000?10101100021????0100?12011101000?00?00000?010?????????0??0?0112010?0??0000?000000000100?0000?0100050?020?110100???0?????00??0000001101201110?000011000100??0001011101000000100000?201100??0????1001???0?0?0???0?0??0?000???????0?00?0?001?00???0???????0????1000000??????????10?????????0?010000101101?1??????????????????????????1???0100?11?01010110??001001101100?????20?100010101111????????????????
Andrewsarchus_mongoliensis  ??????????????????????????????????????????????????????????????????????12??011001?0??????1???1??1??????0010?1?0????1?1???????????????????????????100?01101?0101??1010?001??0??????11201???1100?0000????0???001?1110?001010?01100?3?1?11??0??030????10??????????????0?????????0????0?1???0?0??0001?0000000001?0?0000???00050?02??1???????????????????????????????????????????????????????????????????????????1?0000????1?111?0010?0???0?0????000????0??0000?0000???????1????????????0000????????????????????????????????????????????????????????????????????????????????????????????????????????????????????????????????????????
Eoconodon_heilprinianus     ???????????????????1????1???1?????????????11?0??0?????????????????????????1??01?00???0??1???0????0????0010010??0??1?0????0?10??0????????????????1?0?00100?0???????????01??0?00???11?0????0100?00???0??0????11?11010000?10?00?0???01????00??030?1??100?0????0?1??000?????????0????04????10???0000?0000000001?0?0000?0100050?02001?0?10?????000?00?00100001101000000?001000000101010000011111000000000002?20?10???00000?0?1110100000??0?0001000011110100000?00001??0???1??10??010???2000??0???????????????????????110001110000?10000???0????????????0???????????0???????????????????????????????????????????????????????????????
Protoceras_celer            100100001110110100100101111010010100??0?001100??001?0?00000?110??????112111??0110011?11000100??11100??00100100?0?00?1?10?0000020???0???????0????000?0010001?????101??002??01100?010211??0??00000???0???????1?011000{01}00?100100?003?0?0??020??30????1000100??0??????1001?????1???0?1?????110??0001?000?00?????0?0000????0150?02?0111110???0????0000?010000111021?000?000000000100??000?11110?100100000000?20?10???00000???111110010010010001?00011100100000?00001010101011111211100?0000000???????????????0?1???1?10000011111?11000010?1?1????????????????10211?10?11?010?011110001111101?001000120110001010111?????????????????
Indohyus_indirae            ?1????1?10?????????1???1????????????????????????0?0?0?0???1??1?0?????10?0?1?100??0???0??1???1??11?????01?0?10?????1??????????????????????????????????0??0?0??????????0?111????0??????1??????0000?0???1?????0??1???1??0??01????0??????0??0????0???????00??0?0?0????0???????????????????????????0??0??????????0??????????05??02???????0???????????????010?110120101??100001000100??000001110?000000000000?20???????????????1?1000?001000001110{01}011110000000?0?001100100001101000?0010000000???????????????0??1?1???????????11???????????????????????????????10????????????????1?1110211??100?????2??10??????1?1????0???????0????
Vulpavus_profectus          ???????00?0???00?0100011000000??0?0??0?0??10?1110?????????????????????????1??00100???1000000?????0010?00010100?0100?0?0?0010?01201011000??0100??0100?00101?1??2110000002?1000000?0?01110001???0000?00201010?1011000000?00?100000201100000?0010111010010000001001010?????????0?0{02}3{01}410010?0??0000000000000010000000?0101050?020?11011011001000000000101001101000110?00100000000101100000010100000???????1200100??00?001001110100?0001100010?01110100110000?00000100100011101211000120000001?000????000??????1??0?0100011100000100000210??00010000000?????10100100?100101?000000100010?1001?11??00000?0100?000110010???1000??001
Thinocyon                   ???????00?0???00?0000011000000??0????0?0??10?1000?????????????????????????0??00?00???1000000?????010??1????1?10?111?1???0010?0210000??001?0000??0100?0010111??0010000001?1000000?10010?000100?0010?0000101001111010000?10?100000311110010?0110111010010000000101010?????????0?0110413010?0??0000000000000010000000?0101050?120?110110?1011000101000100001101000010?00100001000100100000011100000???????020?10000000001001111100?1000000000?01110010000000?001001001000110?11011001?????00???0???????0?131011?111010001111010?1??0????0???00????????1000010101100?11?101?000011110020?100000?0?01000???0??100110010???1000??001
Hyaenodon                   ???????00?0???00?0001?11000000??0??1101011100100001???00000?0101?????10?001??0000010110000001?111000??{01}000010110111?1?100011?0010000??0010000?010????0010011??00100000001111?000?0?000?000100000?0?1000101001111110000?100000000311110010?0110111010010000001101010?????????0?0111413010?0??00000000000000100?0000?0101050?120?11011011011000100000101001101100010?0111001?1011001000000100??01000111?0120010000000001001111100?1000000000?01110010100000?00101010100?01100?00?111?????001000000000001131011?0110100011110010100000210?0000100100001??0010101100?110101?000???111020?0000?0???00000??100?100110010???1010??001
Patriofelis                 ???????00?0???00?0000001000100??0??????0??1101000????????????????????0????01000?00???110001011???0?00?011001?1001???1010?011???200?0???01011000001???0010101011110000011?1000000???210?1?0100?0010?2000101001110110000?00?000000310100000?0110111010001000001102000?????????0?0201013010?0??00000000000000100?0?00?0100050?12021101000001101011???010000110?200000?011001???000???100???10002011???????0200100100000010010??10101000000000?0010?0?0110000?001?101200???00?0?00?010?????000?00010000?0112101100001100011110?00100000110?10001000000?1??001?101100??00?0??00?011000000?10000111?01000??100?0001?0010???1000??011
Proviverra                  ???????00?0???10?0000011000000??0??????0??1001000????????????????????1????1??00?00???0000000?????0000?00000101001?0?0????011?0210?00?0?0??0000?11100?001011101?010000001?110000000?000?000100?0010?0000101001011111?00?100000000311110000?0010111010000000001102000?????????0?0110413010?0??00000000000000100?0?00?0101050?120211?110??011000100000100001101201010?001000000001001001000111000000000012120010000000001001111001?1001010000?0110?010110000?00000100100011101111100120000001000000000001????????2?0100011100?00100000210?10001000000?1??0011101100?010101?000011110010?100000???01000??000?100110010???1000??001

[soft-tissue 55 characters]
Orycteropus_afer            1???0??2?1?0????????????????????????????1000?0000001000
Bos_taurus                  0011011110{01}011111000001000011101000011011000?0000002010
Ovis_aries                  0011???110{01}011111000001000011101000011011000?0?00002010
Odocoileus_virginianus      0???00010000111??000001000011101000011011000?0?00002010
Cervus_elaphus              0???00010000????????001000011101000011011000?0?00002010
Giraffa_camelopardalis      0???0{01}11110011111000001000011101000011011000?0000002010
Antilocapra_americana       0??????10??????????????????????????????????????????2010
Moschus_moschiferus         0???11111010?????????????????????????????000?0?00002010
Tragulus                    00??0?10?0?0?????????????????????????????000?0?00002010
Tursiops_truncatus          111100?0??1110000011000??001101001100??0011110011013101
Monodon_monoceros           11??0??????1?????????????????????????????11110011013101
Inia_geoffrensis            11??0??????1?????????????????????????????11110011013101
Pontoporia_blainvillei      11??0??????1?????????????????????????????11110011013101
Kogia_breviceps             11??0??????110000010?????????????????????10111100003101
Ziphius_cavirostris         11??0??????1????????000??000101000100??0010110011103101
Balaenoptera_acutorostrata  11?10??????1?????01?00100001101001100??00100?0000103101
Hippopotamus_amphibius      11??01?0???1111?1100000??001110110010??0?000?0000002101
Choeropsis_liberiensis      1???0??0???1????????000??001110110010??01000?0000002?0?
Sus_scrofa                  00110??0??{03}011111000101100010?1010000??01000?0000002000
Babyrousa_babyrussa         0???0??????0????????101100010?1010000??01000?0000002000
Potamochoerus_porcus        0???0??0???0????????101100010?1010000??01000?0000002000
Hylochoerus_meinertzhageni  0???0??????0?????????????????????????????000?0000002000
Tayassu_tajacu              00??0??0???0????????10110001101010000??01000?0000002000
Camelus_dromedarius         001100?0???0?????0??001000011101000010101000?0000002010
Lama_glama                  0??????0???0?????0??????????????????????1000?0000002010
Dicerorhinus_sumatrensis    0????0?0???010000100?????????????????????000?0000002000
Tapirus_terrestris          1???00?0??10????????????????????????????1000?0000002000
Equus_caballus              00000000??1010000100101101010?1000000??01000?0000002000
Ailurus_fulgens             000001?2?000????????????????0????????????000?000000{012}000
Canis_latrans               000001?2?020????????001000000????????????000?0000000000
Nandinia_binotata           000001?2?020????????????????0????????????000?0000000000
Felis_silvestris            0?0001?2?020????????001000000????????????000?0000000?00
Erinaceus_europaeus         0?0001?3?0?0????????000??0000?0000000??00000?0000001000
Hyopsodus                   ???????????????????????????????????????????????????????
Hyracotherium               ???????????????????????????????????????????????????????
Artiocetus_clavis           ???????????????????????????????????????????????????????
Rodhocetus_balochistanensis ???????????????????????????????????????????????????????
Dorudon_atrox               ???????????????????????????????????????????????????3???
Basilosaurus                ???????????????????????????????????????????????????3???
Pachyaena_ossifraga         ???????????????????????????????????????????????????????
Sinonyx_jiashanensis        ???????????????????????????????????????????????????????
Mesonyx_obtusidens          ???????????????????????????????????????????????????????
Dissacus_praenuntius        ???????????????????????????????????????????????????????
Dissacus_zanabazari         ???????????????????????????????????????????????????????
Harpagolestes_orientalis    ???????????????????????????????????????????????????????
Harpagolestes_uintensis     ???????????????????????????????????????????????????????
Hapalodectes_hetangensis    ???????????????????????????????????????????????????????
Helohyus_plicodon           ???????????????????????????????????????????????????????
Pakicetidae                 ???????????????????????????????????????????????????????
Ambulocetus_natans          ???????????????????????????????????????????????????????
Gobiohyus_orientalis        ???????????????????????????????????????????????????????
Leptomeryx                  ???????????????????????????????????????????????????????
Poebrotherium               ???????????????????????????????????????????????????????
Agriochoerus                ???????????????????????????????????????????????????????
Merycoidodon_sp.            ???????????????????????????????????????????????????????
Diacodexis_pakistanensis    ???????????????????????????????????????????????????????
Diacodexis_northamerican    ???????????????????????????????????????????????????????
Perchoerus                  ???????????????????????????????????????????????????????
Archaeotherium              ???????????????????????????????????????????????????????
Elomeryx                    ???????????????????????????????????????????????????????
Microbunodon_minimum        ???????????????????????????????????????????????????????
Merycopotamus_dissimilis    ???????????????????????????????????????????????????????
Xenohyus_venitor            ???????????????????????????????????????????????????????
Anthracokeryx_ulnifer       ???????????????????????????????????????????????????????
Libycosaurus_petrocchii     ???????????????????????????????????????????????????????
Bothriogenys                ???????????????????????????????????????????????????????
Siamotherium_krabiense      ???????????????????????????????????????????????????????
Cainotherium                ???????????????????????????????????????????????????????
Phenacodus                  ???????????????????????????????????????????????????????
Protungulatum               ???????????????????????????????????????????????????????
Brachyhyops_wyomingensis    ???????????????????????????????????????????????????????
Achaenodon_uintensis        ???????????????????????????????????????????????????????
Andrewsarchus_mongoliensis  ???????????????????????????????????????????????????????
Eoconodon_heilprinianus     ???????????????????????????????????????????????????????
Protoceras_celer            ???????????????????????????????????????????????????????
Indohyus_indirae            ???????????????????????????????????????????????????????
Vulpavus_profectus          ???????????????????????????????????????????????????????
Thinocyon                   ???????????????????????????????????????????????????????
Hyaenodon                   ???????????????????????????????????????????????????????
Patriofelis                 ???????????????????????????????????????????????????????
Proviverra                  ???????????????????????????????????????????????????????


[Transposons 3 sets = 64 characters; Nikaido et al., 1998, 2002, 2006]
O_afer                       ???????????????????? ????????????????????????? ???????????????????
Bos_taurus                   00000001111111111100 ????????????????????????? ???????????????????
Ovis_aries                   00000?01111111111100 ????????????????????????? ???????????????????
Odocoileus_sp. [@]           ???????????????????? ????????????????????????? ???????????????????
Cervus_sp. [@]               ???????????????????? ????????????????????????? ???????????????????
Giraffa_camelopardalis       ?0000001111111111100 ????????????????????????? ???????????????????
A_americana [@]              ???????????????????? ????????????????????????? ???????????????????
Moschus_sp. [@]              ???????????????????? ????????????????????????? ???????????????????
Tragulus_javanicus           ?0???????10???110?00 ????????????????????????? ???????????????????
Tursiops_truncatus           11??1???1101??00???? 1111111111111111000000000 1111111110000000000
Monodon_monoceros            ????1??????????????? 1111111111111111000000000 ???????????????????
Inia_geoffrensis             ???????????????????? 1111111111111110111000000 ???????????????????
P_blainvillei [@]            ???????????????????? 1111111111111110110000000 ???????????????????
Physeter_catodon             11??1???1101??00???? 1111100000000000000000100 1111111110000000000
Berardius_bairdii            11111110?1011000?100 1111111110000000000110000 1111111110000000000
Megaptera_novaeangliae       1111111011011000??00 1100000000000000000000011 0000000001111111111
Hippopotamus_amphibius       0?01111011011000?100 0000000000000000000000000 0?000?000?000???0?0
C_liberiensis [@]            ???????????????????? ????????????????????????? ???????????????????
Sus_scrofa                   000?0000?000??00?111 ????????????????????????? ???????????????????
B_babyrussa [@]              ???????????????????? ????????????????????????? ???????????????????
P_porcus [@]                 ???????????????????? ????????????????????????? ???????????????????
H_meinertzhageni [@]         ???????????????????? ????????????????????????? ???????????????????
Tayassu_tajacu               ??????????????????11 ????????????????????????? ???????????????????
Camelus_bactrianus           0000000000000000?000 ????????????????????????? ???????????????????
Lama_sp. [@]                 ???????????????????? ????????????????????????? ???????????????????
Rhinocerotidae [@]           ???????????????????? ????????????????????????? ???????????????????
Tapirus_sp. [@]              ???????????????????? ????????????????????????? ???????????????????
Equus_sp. [@]                ???????????????????? ????????????????????????? ???????????????????
Ailurus_fulgens				 ???????????????????? ????????????????????????? ???????????????????
Canis_latrans				 ???????????????????? ????????????????????????? ???????????????????
Nandinia_binotata			 ???????????????????? ????????????????????????? ???????????????????
Felis_silvestris			 ???????????????????? ????????????????????????? ???????????????????
Erinaceus_europaeus			 ???????????????????? ????????????????????????? ???????????????????
fossil                       ???????????????????? ????????????????????????? ???????????????????
fossil                       ???????????????????? ????????????????????????? ???????????????????
fossil                       ???????????????????? ????????????????????????? ???????????????????
fossil                       ???????????????????? ????????????????????????? ???????????????????
fossil                       ???????????????????? ????????????????????????? ???????????????????
fossil                       ???????????????????? ????????????????????????? ???????????????????
fossil                       ???????????????????? ????????????????????????? ???????????????????
fossil                       ???????????????????? ????????????????????????? ???????????????????
fossil                       ???????????????????? ????????????????????????? ???????????????????
fossil                       ???????????????????? ????????????????????????? ???????????????????
fossil                       ???????????????????? ????????????????????????? ???????????????????
fossil                       ???????????????????? ????????????????????????? ???????????????????
fossil                       ???????????????????? ????????????????????????? ???????????????????
fossil                       ???????????????????? ????????????????????????? ???????????????????
fossil                       ???????????????????? ????????????????????????? ???????????????????
fossil                       ???????????????????? ????????????????????????? ???????????????????
fossil                       ???????????????????? ????????????????????????? ???????????????????
fossil                       ???????????????????? ????????????????????????? ???????????????????
fossil                       ???????????????????? ????????????????????????? ???????????????????
fossil                       ???????????????????? ????????????????????????? ???????????????????
fossil                       ???????????????????? ????????????????????????? ???????????????????
fossil                       ???????????????????? ????????????????????????? ???????????????????
fossil                       ???????????????????? ????????????????????????? ???????????????????
fossil                       ???????????????????? ????????????????????????? ???????????????????
fossil                       ???????????????????? ????????????????????????? ???????????????????
fossil                       ???????????????????? ????????????????????????? ???????????????????
fossil                       ???????????????????? ????????????????????????? ???????????????????
fossil                       ???????????????????? ????????????????????????? ???????????????????
fossil                       ???????????????????? ????????????????????????? ???????????????????
fossil                       ???????????????????? ????????????????????????? ???????????????????
fossil                       ???????????????????? ????????????????????????? ???????????????????
fossil                       ???????????????????? ????????????????????????? ???????????????????
fossil                       ???????????????????? ????????????????????????? ???????????????????
fossil                       ???????????????????? ????????????????????????? ???????????????????
fossil                       ???????????????????? ????????????????????????? ???????????????????
fossil                       ???????????????????? ????????????????????????? ???????????????????
fossil                       ???????????????????? ????????????????????????? ???????????????????
fossil                       ???????????????????? ????????????????????????? ???????????????????
fossil                       ???????????????????? ????????????????????????? ???????????????????
fossil                       ???????????????????? ????????????????????????? ???????????????????
fossil                       ???????????????????? ????????????????????????? ???????????????????
fossil                       ???????????????????? ????????????????????????? ???????????????????
fossil                       ???????????????????? ????????????????????????? ???????????????????
fossil                       ???????????????????? ????????????????????????? ???????????????????
fossil                       ???????????????????? ????????????????????????? ???????????????????
fossil                       ???????????????????? ????????????????????????? ???????????????????
fossil                       ???????????????????? ????????????????????????? ???????????????????
fossil                       ???????????????????? ????????????????????????? ???????????????????


[Total mtDNA 11905 bp]
[MT-CYB  1140 bp]
Orycteropus_afer  [Y18475]                ATGACCAACATTCGTAAAACCCACCCTCTTATCAAAATTATTAATCACTCATTTATTGACCTTCCAACTCCTTCTAACATCTCAGCATGATGAAACTTTGGATCCCTCCTTGGAATCTGCCTCATCATCCAAATTGTCACAGGCCTATTTTTAGCTATACACTACACATCAGATACCTCAACCGCATTCTCATCTGTAACCCATATTTGCCGAGATGTAAACTACGGCTGACTAATCCGCTATCTTCACGCAAACGGAGCATCCATATTCTTCATCTGCTTATTTATCCACATTGGACGAGGGATTTATTACGGATCATACCTATACTCTGAAACCTGGAACATCGGAATTATCCTCCTATTCACCACAATAGCTACTGCTTTCATAGGATACGTCCTTCCATGGGGACAAATATCTTTTTGAGGCGCTACCGTAATTACAAACCTTTTATCTGCCATTCCATACATTGGCACCAACCTAGTAGAATGGATTTGAGGCGGCTTTTCAGTTGACAAAGCAACACTAACACGATTCTTCGCCTTCCACTTTATCCTGCCATTTATTATTGCAGCTCTAGCTATAGTCCATCTACTATTTCTACACGAAACAGGATCTAACAACCCTTTAGGATTAATTTCTGACTCAGACAAAATCCCTTTCCACCCTTACTACACAATCAAAGACCTTCTAGGCTTATGCCTACTAATCCTACTATTACTCCTACTTGTATTATTTTCTCCAGACCTATTAGGAGACCCGAGCAACTATACCCCAGCTAACCCACTAAGCACACCTCCCCATATCAAACCAGAATGATACTTCCTATTTGCGTACGCCATCCTACGATCAATCCCAAACAAATTAGGAGGAGTGCTAGCCCTAGTAGCCTCCATTCTAATTCTAGCAATCTTCCCACTCTTACATACAGCAAAACAACGAAGCATAACATTCCGTCCACTTAGCCAATGCCTATTCTGAATTCTAGTAGCAGACCTAATTACACTCACATGAATTGGGGGCCAACCAGTAGAACACCCATTCATCATCATTGGCCAACTAGCATCAATCCTATACTTTATTATTATCCTGATCCTTATACCTATCACCAGCATAATTGAAAACAAAATACTTAAATGAAGA
Bos_taurus  [J01394]                      ATGACTAACATTCGAAAGTCCCACCCACTAATAAAAATTGTAAACAATGCATTCATCGACCTTCCAGCCCCATCAAACATTTCATCATGATGAAATTTCGGTTCCCTCCTGGGAATCTGCCTAATCCTACAAATCCTCACAGGCCTATTCCTAGCAATACACTACACATCCGACACAACAACAGCATTCTCCTCTGTTACCCATATCTGCCGAGACGTGAACTACGGCTGAATCATCCGATACATACACGCAAACGGAGCTTCAATGTTTTTTATCTGCTTATATATGCACGTAGGACGAGGCTTATATTACGGGTCTTACACTTTTCTAGAAACATGAAATATTGGAGTAATCCTTCTGCTCACAGTAATAGCCACAGCATTTATAGGATACGTCCTACCATGAGGACAAATATCATTCTGAGGAGCAACAGTCATCACCAACCTCTTATCAGCAATCCCATACATCGGCACAAATTTAGTCGAATGAATCTGAGGCGGATTCTCAGTAGACAAAGCAACCCTTACCCGATTCTTCGCTTTCCATTTTATCCTTCCATTTATCATCATAGCAATTGCCATAGTCCACCTACTATTCCTCCACGAAACAGGCTCCAACAACCCAACAGGAATTTCCTCAGACGTAGACAAAATCCCATTCCACCCCTACTATACCATTAAGGACATCTTAGGGGCCCTCTTACTAATTCTAGCTCTAATACTACTAGTACTATTCGCACCCGACCTCCTCGGAGACCCAGATAACTACACCCCAGCCAATCCACTCAACACACCCCCTCACATCAAACCCGAGTGATACTTCTTATTTGCATACGCAATCTTACGATCAATCCCCAACAAACTAGGAGGAGTACTAGCCCTAGCCTTCTCTATCCTAATTCTTGCTCTAATCCCCCTACTACACACCTCCAAACAACGAAGCATAATATTCCGACCACTCAGCCAATGCCTATTCTGAGCCCTAGTAGCAGACCTACTGACACTCACATGAATTGGAGGACAACCAGTCGAACACCCATATATCACCATCGGACAACTAGCATCTGTCCTATACTTTCTCCTCATCCTAGTGCTAATACCAACGGCCGGCACAATCGAAAACAAATTACTAAAATGAAGA   
Ovis_aries  [X56284]                      ATGATCAACATCCGAAAAACCCACCCACTAATAAAAATTGTAAACAACGCATTCATTGATCTCCCAGCTCCATCAAATATTTCATCATGATGAAACTTTGGCTCTCTCCTAGGCATTTGCTTAATTTTACAGATTCTAACAGGCCTATTCCTAGCAATACACTATACACCTGACACAACAACAGCATTCTCCTCTGTAACCCACATTTGCCGAGACGTAAACTATGGCTGAATTATCCGATATATACACGCAAACGGGGCATCAATATTTTTTATCTGCCTATTTATGCATGTAGGACGAGGCCTATACTATGGATCATATACCTTCCTAGAAACATGAAACATCGGAGTAATCCTCCTATTTGCGACAATAGCCACAGCATTCATAGGCTATGTCTTACCATGAGGACAAATATCATTCTGAGGAGCAACAGTTATTACCAACCTCCTTTCAGCAATTCCATATATTGGCACAAACCTAGTCGAATGAATCTGGGGAGGATTCTCAGTAGACAAAGCTACCCTCACCCGATTTTTCGCCTTTCACTTTATTTTCCCATTCATCATCGCAGCCCTCGCCATAGTTCACCTACTCTTCCTCCACGAAACAGGATCCAACAACCCCACAGGAATTCCATCGGACACAGATAAAATTCCCTTCCACCCTTATTACACCATTAAAGACATCCTAGGTGCTATCCTACTAATCCTCATCCTCATGCTACTAGTACTATTCACACCTGACTTACTCGGAGACCCAGATAACTATACCCCAGCAAACCCACTTAACACACCCCCTCACATTAAACCTGAATGATATTTCCTATTTGCATACGCAATCTTACGATCAATCCCTAATAAACTAGGAGGAGTCCTCGCCCTAGTCCTCTCGATCCTAGTCCTAGTAATTATACCCCTCCTCCATACATCAAAGCAACGGAGCATAATATTCCGACCAATCAGTCAATGTATATTCTGAATCCTAGTAGCCGACCTATTAACACTCACATGAATTGGAGGCCAGCCAGTTGAACACCCCTACATCATTATTGGACAACTAGCATCTATTATATATTTCCTTATCATTCTAGTCATAATACCAGTAGCTAGCATCATCGAAAACAACCTCCTAAAATGAAGA   
Odocoileus_hemionus  [X56291]             ATGACCAACATCCGAAAAACCCACCCACTCATAAAAATTGTAAACAACGCATTCATTGATCTTCCTGCCCCATCAAACATCTCGTCATGATGAAACTTCGGCTCTCTGCTAGGAATTTGCTTAATTCTACAAATTCTTACCGGACTATTTCTAGCAATACACTATACATCCGACACAATAACAGCATTTTCTTCTGTCACCCATATCTGCCGAGACGTCAACTATGGCTGAATCATTCGATATATACATGCCAATGGAGCATCCATATTCTTCATCTGCCTATTTATACATGTGGGACGAGGACTGTACTACGGATCATACACTTTCCTAGAAACATGAAATATTGGAGTAATTCTCCTATTCACAGTTATAGCTACAGCATTTGTAGGGTACGTCCTACCATGAGGACAAATATCATTCTGAGGGGCAACAGTCATCACAAATCTCCTCTCAGCAATCCCATATATCGGCACAAATCTAGTCGAATGAATCTGAGGAGGCTTTTCCGTAGACAAAGCAACCCTAACTCGATTCTTCGCTTTCCACTTTATCCTCCCATTTATCATCGCAGCACTTGCTATAGTCCATTTACTCTTCCTCCACGAAACAGGATCTAATAATCCAACGGGAATCCCATCAGACGCAGACAAAATCCCATTCCACCCCTACTACACTATTAAAGATATCCTAGGAGCCCTACTTCTAACTCTCTTCCTAATACTATTAGTACTATTCGCACCAGACCTACTCGGAGACCCAGATAATTATACTCCAGCAAACCCACTCAATACCCCTCCTCACATCAAACCTGAATGCTACTTCTTGTTTGCATACGCAATTCTACGATCAATTCCAAATAAACTAGGAGGAGTGTTAGCCCTAGTCCTCTCCATCCTAATCCTCGTCCTTATACCCCTACTTCACACATCCAAACAACGAAGTATAATATTCCGACCATTCAGCCAATGCCTGTTTTGAATTTTAGTAGCGCACCTACTAACACTCACATGAATTGGAGGCCAACCAGTTGAACACCCTTTCATCATCATTGGACAACTAGCATCAATCCTATACTTTCTCATTATCCTAGTACTTATGCCAGTTACTAGCACAATCGAAAACAACCTCTTAAAATGAAGA   
Cervus_nippon  [D32192]                   ATGACTAATATCCGAAAAACCCACCCATTAATAAAAATTGTAAACAACGCATTCATTGACCTCCCCGCCCCATCAAATATTTCATCCTGATGAAATTTCGGCTCCCTACTAGGAATTTGTCTAATCCTACAAATCCTTACAGGCCTATTCCTAGCAATACACTATACATCTGACACAATAACAGCATTTTCCTCTGTCACCCATATCTGTCGAGATGTCAACTATGGTTGAATTATCCGATACATACACGCAAACGGGGCATCAATATTTTTCATCTGCCTATTCATACATGTAGGACGAGGCCTGTACTACGGATCATATACTTTTCTAGAGACATGAAACATCGGAGTAATTCTCCTATTTACAGTTATAGCCACAGCATTCGTAGGATATGTCCTACCATGAGGACAAATATCATTCTGAGGAGCAACAGTCATTACCAACCTCCTCTCAGCAATTCCATATATTGGCACAAACCTAGTCGAATGGATCTGAGGGGGCTTCTCAGTAGATAAAGCAACCCTAACCCGATTTTTCGCTTTCCACTTTATTCTTCCATTTATCATCGCAGCACTTGCTATAGTACACTTACTCTTCCTTCACGAGACAGGATCCAACAACCCAACAGGAATCCCATCGGACGCAGACAAAATCCCCTTCCATCCTTACTACACCATTAAAGATATCTTAGGCATCTTACTTCTAGTACTCTTCCTAATATTACTAGTATTATTCGCACCAGACCTGCTTGGAGATCCAGACAACTATACCCCAGCAAATCCACTCAACACACCCCCTCACATCAAACCTGAATGATACTTCCTATTTGCATACGCAATCCTACGATCAATTCCCAACAAACTAGGAGGAGTCTTAGCCCTAGTCTCATCCATCCTAATCTTGATTCTCATGCCTCTTCTTCACACGTCCAAACAACGCAGCATGATATTCCGACCATTCAGCCAATGCCTATTCTGAATCTTAGTAGCAGACCTACTAACACTCACATGAATTGGAGGACAACCAGTTGAATATCCCTTTATTATTATTGGACAACTAGCATCTGTTCTATACTTTTTCATTATCCTAGTCCTTATACCGATTACCAGCACAATCGAAAATAACCTCCTAAAATGAAGA   
G_camelopardalis  [X56287]                ATGATCAACATCCGAAAGTCCCACCCACTAATAAAAATTGTAAATAACGCACTAATCGATCTACCAGCCCCATCAAATATCTCATCATGATGAAACTTCGGCTCCCTACTAGGCATCTGCCTCATTTTACAAATTCTAACAGGCCTATTTCTAGCAATACACTACACACCTGACACAACAACAGCGTTCTCCTCTGTCACCCATATTTGCCGAGATGTTAACTACGGTTGAATCATCCGATATATACACGCAAATGGGGCATCCATATTCTTCATCTGCTTATTCATGCATGTAGGACGGGGCCTATACTACGGATCGTATACCTTCCTAGAAACATGAAACATTGGAGTAATCCTCCTATTCACAGTAATAGCCACAGCTTTTATAGAGTACGTCCTACCATGAGGACAAATATCATTTTGAGGAGCAACAGTCATTACTAATCTCCTATCAGCAATCCCATATATCGGCACAAATCTAGTCGAATGAATCTGAGGGGGCTTCTCAGTAGATAAAGCAACCCTTACCCGATTCTTCGCCTTCCACTTCATTCTCCCATTCATCATTATAGCACTCACTATAGTCCACCTACTCTTTCTTCACGAAACAGGATCAAACAACCCAATAGGAATTCCATCAGACATAGACAAAATCCCGTTCCACCCCTACTACACTATCAAAGATATCTTAGGGGCACTTCTATTAATTCTAGTCCTAATACTTCTAGTCCTATTTACACCCGACCTGCTCGGAGACCCAGATAACTACACACCAGCCAACCCACTCAATACTCCTCCCCATATTAAACCAGAATGATACTTTCTATTTGCATACGCAATCCTACGATCAATCCCCAACAAACTAGGAGGAGTCCTAGCCCTAGTTCTCTCCATCCTCATCCTCATCTTCATACCCCTACTCCACACATCCAAACAACGAAGTATGATATTTCGACCATTCAGTCAATGCCTATTTTGAATTCTAGTAGCGGACCTGCTAACACTCACATGAATTGGAGGACAGCCAGTTGAACACCCATTCATCATCATCGGACAACTAGCATCTATTATGTACTTTCTCATCATCCTAGTGTTAATACCAGTCACTAGTGCAATCCAAAACAACCTTCTAAAATGAAGA   
A_americana  [X56286]                     ATGATCAACATCCGAAAATCCCACCCATTAATAAAAATTGTAAACAACGCATTCATTGACCTCCCAGCCCCATCAAACATCTCATCTTGATGAAACTTCGGCTCTCTACTAGGCATCTGCCTAATCCTACAAATCCTAACAGGCCTATTTCTAGCAATACACTACACAGCAGACACAACAACAGCATTCTCTTCTGTCACCCATATTTGCCGAGACGTAAACTACGGCTGAATCATCCGATACATGCACGCCAACGGAGCATCAATATTCTTCATCTGCCTATTTATGCATGTAGGACGAGGCCTATACTACGGATCGTATATATTCCTAGAAACATGAAACATTGGAGTAATCCTCCTATTCACAGTTATAGCTACAGCATTCATAGGATACGTCCTACCATGAGGACAAATATCATTCTGAGGGGCAACAGTCATTACTAACCTACTCTCAGCTATCCCATACATTGGTACTAACCTAGTAGAATGAATCTGAGGGGGATTCTCAGTAGACAAAGCAACCCTCACCCGATTCTTCGCATTCCACTTTATCCTCCCATTCATCATTGCAGCACTAGCCATAGTACACTTACTATTCCTCCACGAAACAGGATCCAACAACCCCACAGGAATCCCATCAGACGCAGACAAAATCCCATTCCACCCATACTACACCATCAAAGACATTCTAGGAGCACTACTAATAATCTTAGCCCTAATAATACTAGTACTATTCTCACCAGACCTGTTAGGAGACCCCGACAACTACACACCAGCTAACCCACTCAACACTCCCCCACACATTAAGCCAGAATGATATTTCCTATTCGCATACGCAATCCTACGATCAATCCCTAACAAACTAGGAGGAGTCCTAGCACTAGTCCTCTCTATTCTCATCCTTATCTTTATACCCCTGCTCCACACATCCAAACAGCGAAGCATAATATTCCGACCATTCAGCCAATGCTTATTCTGAATCCTAGTAGCAGACCTACTCACCCTAACATGAATCGGAGGCCAACCAGTCGAACACCCATTTATTATCATTGGACAACTGGCATCCATCATATATTTCCTCATCATCCTAGTACTAATACCAGTTACTAGCACAATCGAAAACAACCTACTAAAATGAAGA   
Moschus_moschiferus  [AF026883]           ATGACCAATATCCGAAAATCCCACCCATTAATAAAAATTGTAAACAATGCATTCATCGACCTCCCAGCCCCATCAAACATCTCATCCTGATGAAATTTCGGCTCCCTACTAGGCATCTGCCTAATCCTTCAAATCCTAACAGGCCTATTCCTAGCAATACATTACACCTCTGACACAATAACAGCATTTTCCTCTGTTACTCACATTTGCCGAGACGTTAACTATGGCTGAATTATTCGATACATACATGCAAATGGAGCATCAATATTCTTTATCTGCCTGTTTATACATGTAGGACGAGGCTTATACTACGGATCATACACATTCCTAGAAACATGAAACATCGGAGTCATCCTCCTATTCACAGTAATAGCCACAGCATTCATAGGATATGTCCTACCTTGAGGACAAATATCTTTCTGAGGAGCAACAGTCATCACTAACCTTCTCTCAGCAATTCCCTACATTGGTACTAACCTGGTTGAGTGAATTTGAGGAGGCTTCTCAGTAGACAAAGCAACACTCACCCGATTCTTTGCCTTTCACTTTATCCTCCCATTTATCATTGCAGCACTCGCCATGGTTCATCTACTCTTTCTCCATGAAACAGGATCCAATAACCCAACAGGAATCACATCAGACATAGACAAAATCCCATTTCACCCCTACTACACCATCAAAGATATTCTAGGTATCCTATTACTAATCTTAATCTTAATAGCACTAGTGCTATTTACACCCGACCTACTTGGAGATCCGGACAACTATACTCCAGCAAACCCATTAAATACACCTCCACATATTAAACCCGAATGGTACTTTCTATTTGCATATGCCATTCTACGATCAATTCCTAATAAACTAGGAGGAGTACTAGCCCTAGTTTTATCCATCCTAATTTTAATCTTCATACCCCTACTTCACACATCCAAACAACGAAGTATAATATTCCGACCCCTTAGCCAATGCCTATTCTGAATTTTAGTAGCAGATTTATTGACACTTACATGAATTGGAGGACAACCAGTTGAACACCCATATATCATTATCGGACAACTAGCATCCATTATATACTTTCTTCTTATCCTAGTAATAATACCGGTAGCCAGCATAGTCGAAAACAATCTCTTAAAATGAAGA
Tragulus_napu  [X56288]                   ATGATCAATATCCGAAAATCACACCCACTAATAAAAATTGTCAACAATGCATTTATTGACCTCCCAGCCCCATCAAACATCTCTTCATGGTGAAACTTCGGCTCCCTGTTAGGCATCTGCCTCATCCTTCAAATCCTAACAGGCCTATTCCTGGCAATGCACTACACATCAGACACATCCACAGCCTTCTCCTCAGTAACCCACATCTGTCGAGACGTGAATTATGGATGAATTATCCGTTATATACACGCAAATGGAGCCTCCATATTCTTTATTTGCCTATACATGCATGTAGGACGAGGCTTATACTACGGATCCTACACCTTCCTAGAAACGTGAAACATTGGAGTAATCCTCCTACTTACAGTGATAGCCACAGCATTCATAGGATATGTACTACCCTGAGGGCAAATATCTTTTTGAGGAGCTACAGTCATCACTAACCTTCTTTCAGCAATCCCCTATATCGGCACCGAACTAGTTGAATGAATCTGAGGCGGGTTCTCAGTAGACAAAGCAACCCTTACACGATTTTTTGCCTTCCACTTCATCCTCCCATTTGTCATTACAGCCCTAGCCCTAGTCCATCTTTTATTTCTCCACGAGACAGGATCAAATAACCCCACAGGAATCCCCTCAGACGCAGACAAGATCCCCTTCCACCCATACTACACCATCAAAGATGTCCTAGGGGCTCTAGTCCTAATACTAGTCCTTCTATTACTAGTCCTATTTTCACCGGACTTGTTGGGAGACCCCGACAATTACACTCCGGCAAACCCCCTCAACACACCACCTCATATTAAGCCAGAGTGGTATTTCCTATTCGCATACGCAATCCTACGATCAATCCCCAATAAATTAGGAGGGGTACTAGCACTCATTGCATCTATCCTAATTTTACAGCTTATACCCCTGCTCCACACATCCAAGCAACGAAGCATGATATTTCGACCAATCAGCCAATGCTTATTCTGACTTCTAGCAGCCGACCTACTCACACTAACATGAATTGGAGGCCAACCTGTAGAACACCCCTATGTCGTAATTGGGCAGCTTGCATCAATTTTATATTTCTCTATCATTCTAGTTCTCATGCCAGTAGCAGGAGTAATTGAAAACAAAATACTAAAATGAAGA   
Tursiops_truncatus  [X92526]              ATGACCAACATCCGAAAAACACACCCACTAATAAAAATCCTCAATGATGCGTTCATCGATCTACCCACTCCATCTAGTATCTCTTCTTGATGAAATTTTGGTTCCTTACTAGGCCTCTGCCTAATTATACAAATCCTAACAGGATTATTCCTAGCAATACATTACACGCCAGACACCTCAACTGCTTTCTCATCAGTCGCACACATCTGCCGAGATGTCAACTATGGCTGATTCATCCGCTATCTACACGCAAACGGAGCCTCTATATTCTTCATCTGTCTATATGCCCACATTGGACGTGGCCTATACTATGGTTCTTATATATTCCAAGAAACATGAAACATTGGTGTACTCTTACTATTAACAGTCATAGCTACTGCATTCGTAGGCTACGTTCTGCCCTGAGGACAAATATCATTCTGAGGCGCAACCGTCATCACCAATCTCTTATCAGCAATCCCTTATATTGGCACTACCTTAGTCGAATGAATCTGAGGTGGATTTTCCGTAGACAAAGCAACATTAACACGCTTTTTCGCTTTCCACTTTATTCTTCCATTCATCATCACAGCATTGGCAGCCGTTCACCTACTATTCCTACACGAAACAGGATCCAACAACCCCACAGGAATCCCATCCAATATAGACATAATCCCATTCCACCCTTATTATACAATCAAAGACATCCTAGGCGCCTTACTCTTAATCTTAACCTTACTAGCATTAACCCTATTCGCCCCCGACCTACTAGGAGACCCTGATAACTACACCCCAGCAAACCCACTAAGCACCCCTGCACACATCAAACCAGAATGATACTTTCTATTCGCATACGCAATCTTACGATCAATCCCTAATAAGCTCGGAGGAGTCCTAGCGCTATTACTCTCCATCCTTGTCCTAATCTTTATCCCAATACTTCAGACATCCAAACAACGAAGCATAATATTCCGACCCTTCAGCCAATTCCTATTTTGAACCCTAATCGCTGACCTCTTAACCTTAACATGAATTGGAGGCCAACCCGTAGAACACCCATATATCATTGTAGGCCAATTAGCATCTATTCTATACTTCCTCCTAATCCTAGTGCTAATACCAACAGCCGGCCTTATTGAAAATAAACTTCTAAAATGAAGA   
Monodon_monoceros  [X92532]               ATGACAAACATCCGAAAAACACATCCACTAATAAAAATTCTTAACAGCACATTCATCGATCTCCCTACTCCATCAAATATTTCTTCATGATGAAACTTTGGCTCCCTACTAGGCCTCTGCTTAATTATACAAATCTTAACAGGCTTATTCCTAGCAATACATTACACACCGGACACCTCAACTGCTTTTTCATCAGTCGCACACATCTGCCGAGACGTCAACTATGGTTGAATCATTCGATACTTACACGCAAATGGAGCCTCCATGTTCTTCATTTGCCTCTACACCCACATCGGACGCAGCCTATACTACGGTTCCCACACATCTCAAGAAACATGAAACATTGGCGTACTCCTACTACTAATAATCATAGCCACTGCATTCGTAGGTTATGTCCTACCCTGAGGACAAATATCATTCTGAGGTGCAACCGTCATCACCAACCTCCTATCAGCAATCCCTTACATCGGCAACACCTTAGTAGAATGAATCTGAGGTGGGTTTTCTGTAGATAAAGCAACACTAACACGCTTCTTCACCTTCCACTTTATCCTCCCATTCATCATCACAGCACTAGTGGCCGTCCACTTATTATTCCTACACGAAACAGGATCCAACAACCCCACAGGAATCCCATCCAACATAGACATAATCCCTTTCCATCCCTACTACACAATCAAAGACATGCTAGGCGCTTTCCTACTAATCCTAGTTCTACTAGCAATAACCCTACTCACACCTGACCTCCTAGGAGACCCTGACAATTATACCCCAGCAAACCCACTAAGCACCCCTGCACACATCAAACCAGAATGATATTTCCTATTTGCATACGCAATCCTACGATCAATCCCCAACAAACTAGGAGGAGTACTAGCACTACTACTTTCTATCCTTATCCTATTACTCATTCCAATACTTCAAACATCCAAACAACGAAGCATAATATTCCGACCCTTCAGCCAACTCTTATTCTGAACTTTAATTGCAGATTTCCTAACCTTAACATGAATCGGAGGCCAACCTGTAGAACACCCATACATTATCGTAGGCCAACTAGCATCTATTTTATATTTCCTTCTGATCCTAGTACTAATACCAATAGCTAGCCTTATTGAAAATAAACTCCTAAAATGAAGA   
Inia_geoffrensis  [X92534]                ATGACCAACATCCGAAAAACCCACCCACTAATAAAAATCCTCAATAATGCACTCATTGACCTCCCCACCCCCTCAAATATCTCCTCATGATGAAACTTCGGTTCCCTACTCGGTCTCTGCCTAATTATTCAAATCCTGACAGGTCTATTCCTAGCAATACACTACACGCCAGACACTCTAACCGCCTTTTCATCTGTTGCTCACATCTGCCGAGACGTCAATTACGGCTGACTTATCCGGTATTTACACGCAAACGGAGCTTCCATATTCTTCATCTGCCTTTACATTCACATCGGCCGTGGCCTGTACTACGGATCCCACACTTCACAAGAAACCTGAAACATCGGAGTACTATTACTACTCATAGTTATGGCTACCGCATTTATAGGCTACGTCCTACCCTGAGGACAAATATCATTCTGAGGGGCAACCGTCATCACCAACCTCCTATCCGCAATCCCTTATATCGGTACCACACTAGTAGAGTGAGTCTGGGGTGGTTTCTCCATCGACAAAGCAACACTAACACGCTTCTTCGCTCTCCACTTTATCCTCCCATTTATCATCACAGCACTAGTAACTGTACACCTACTATTCCTACACGAAACCGGATCTAACAATCCCACAGGAATCCCTTCCAACATAGAAAAAATCCCATTCCACCCCTACTACACAATCAAAGACATCCTGGGAGCCCTTCTACTAGTTTCCGTCCTACTCACATTAACTCTCTTTGCCCCCGATCTACTAGGAGACCCCGACAACTACACCCCAGCAAACCCACTAAACACCCCAACACACATTAAACCAGAGTGGTATTTCCTGTTTGCATACGCAATCCTACGATCAATCCCCAATAAACTAGGAGGAGTACTAGCACTACTACTCTCCATCCTCATCCTAATTTTCATCCCAATACTCCAAACAGCCAAACAACGAAGTATAATATTCCGACCCCTTAGCCAACTACTATTTTGAATCCTCTTAACAGACCTCTTAACCCTAACGTGAATTGGTGGCCAACCCGTAGAACACCCTTACATCATCATAGGTCAACTAGCATCCATCCTCTACTTCCTCTTAATCCTGGTGTTAATACCAATCGCCAGTCTTATCGAAAATAAACTTCTAAAATGAAGA   
Pontoporia_blainvillei  [AF334488]        ATGACCAACATCCGCAAAACCCACCCACTAGTAAAAATCCTCAATAACGCATTCATCGACCTTCCTACCCCATCAAACATCTCTTCATGATGAAACTTCGGCTCATTACTCGGCCTATGCCTAATTATTCAAATCATAACAGGCTTATTCCTAGCTATACACTACACACCAGACACCTCAACTGCCTTCTCATCTGTCGCACACATTTGTCGAGACGTTAACTACGGATGACTCATTCGATACCTACACGCAAATGGAGCCTCCATATTCTTCATCTGCCTTTATATACACATCGGACGCGGCCTATACTATGGCTCTTACGCCTTCCGAGAAACTTGAAATATCGGTGTACTACTACTACTAGCAGTTATAGCTACCGCATTCGTAGGCTATGTCCTACCCTGAGGACAAATGTCATTCTGAGGTGCCACTGTCATCACTAACCTCCTATCAGCAATCCCCTACATCGGAACTACCCTTGTAGAATGGATCTGAGGTGGTTTCTCTGTAGACAAAGCAACACTAACGCGATTCTTCGCTTTCCATTTTATCCTTCCATTCATTATTACAGCCCTAGTTATAGTCCACCTGCTATTCCTACACGAAACTGGATCCAACAACCCAACAGGAATCTCATCTAACATAGATGCCATCCCATTTCACCCCTACTACACAATTAAAGACATCCTAGGGGCCCTATTAATAATCCTAACAATACTCACGCTAACTCTATTCACCCCTGACCTATTAGGAGACCCAGACAACTATATCCCAGCAAACCCCATGAATACCCCAGAGCACATTAAACCAGAATGGTATTTCCTATTTGCCTACGCCATCCTACGATCAATTCCCAATAAACTGGGAGGAGTACTAGCACTACTATTCTCCATCCTCATCTTATTCCTCGTCCCTATGCTTCAAACAGCCAAACAACGGAGCATAATATTCCGACCCCTCAGCCAACTACTATTTTGGATCCTAATTGCAGACCTTCTAACCCTAACATGAATCGGAAGCCAACCTGTAGAACAACCATATATCATTGTAGGCCAACTAGCATCCGCCCTCTACTTCCTCCTAATCCTAGTGTTAATACCAACTGCTAGCCTTATCGAAAATAAACTCCTAAATTGAAGA
Kogia_breviceps  [X92542]                 ATGACCAACATCCGAAAAACACACCCATTGATAAAAATCGTCAACAACGCATTCATCGACCTCCCCACTCCATCAAACATCTCCTCATGATGAAATTTCGGCTCCCTGCTTGGCCTGTGTCTCATCACACAAATCCTAACAGGCCTATTTCTAGCAATACACTATACACCAGACACAACAACCGCCTTCTCATCAATCACACATATTTGTCGAGACGTTAATTACGGCTGAGTAATCCGATACCTACACGCAAACGGAGCCTCCATATTCTTCATCTGCCTCTACGCCCACGTAGGGCGGGGCCTATATTATGGCTCCTACACTTTCCAAGAAACATGAAACATCGGAGTGGTTCTGCTATTTACAGTAATGGCCACCGCATTTGTAGGCTACGTCCTACCCTGAGGCCAAATATCATTCTGAGGAGCAACCGTCATCACCAACCTTATATCCGCAATTCCTTATATCGGCACCACCCTAGTAGAATGAGTCTGAGGTGGCTTCTCCGTAGACAAAGCCACATTAACACGCTTCTTTGCCTTTCACTTCATCCTCCCCTTTATCATCCTAGCACTGGCAATGGTCCACCTCTTATTCCTCCACGAAACAGGATCCAACAACCCCATAGGAATCCCATCCGACATAGACAAAATCCCATTCCACCCCTACTACACAATCAAGGACATCTTAGGCGCCCTACTGCTAATCTCAGCACTACTCACATTAACCCTATTCGCACCAGACCTATTAGGAGACCCTGACAACTACACCCCAGCAAACCCACTAAGCACCCCGGCACACATTAAACCAGAATGATATTTCCTATTTGCATATGCCATCCTACGATCCATCCCTAACAAACTAGGGGGAGTCCTAGCCCTACTCCTCTCCATTCTAATCCTGATACTCATCCCAATACTCCACACCTCCAAACAACGAAGCATAATATTCCGACCCTTCAGCCAATTCTTATTCTGAACCCTAGTTGCAGACCTACTAACCTTGACATGAATTGGGGGCCAACCCGTGGAACACCCATACGTAACCCTAGGCCAACTAGCATCCATCCTATACTTCCTCCTAATTCTAGTCCTAATGCCACTGACTAGCCTCATTGAGAACAAACTCTTAAAATGAAGA   
Ziphius_cavirostris  [X92540]             ATGATCAACATTCGAAAAACACACCCACTAATAAAAATCATCAATAATGCATTCATTGATCTTCCCACTCCATCAAACATCTCCTCATGATGAAACTTCGGCTCCTTACTCGGCCTCTGCCTCATCATACAAATTCTCACAGGCCTGTTCTTAGCAATGCACTATACACCAGACACAACAACAGCCTTCTCATCCGTTGCACACATTTGCCGAGACGTCAACTATGGCTGAATCATTCGATACCTACACGCAAACGGGGCCTCCATATTCTTTATCTGCCTTTACGCCCATATCGGACGTGGACTATATTACGGCTCCTATATCTTTCAAGAAACATGAAACATCGGAGTAATCCTACTCCTTGCAGTTATAGCCACCGCATTTGTGGGCTATGTCCTACCTTGAGGACAAATATCATTCTGAGGTGCAACCGTCATCACAAACCTCTTATCCGCTATCCCCTATATCGGCACTACTCTAGTCGAATGAATCTGAGGTGGTTTTTCAGTAGATAAAGCCACACTAACACGCTTCTTTGCCTTCCATTTCATCCTTCCATTTATTATTTTAGCCCTAGCAGCCGTCCACTTACTATTTCTCCACGAAACAGGATCTAATAACCCCACAGGAATCCCATCCGATATAGACAAAATCCCATTCCACCCTTATTACACAATCAAAGACATCCTAGGAGCCCTACTATTAATCGTAATTCTACTCGCACTAACCCTATTCGCACCCGACCTGCTAGGAGACCCCGATAACTATACCCCAGCAAATCCACTCAGCACCCCAGCACACATTAAGCCAGAATGATACTTCCTATTCGCATACGCAATCCTACGATCAATTCCCAATAAACTAGGAGGCGTATTAGCCCTACTCCTTTCAATCCTTGTCCTACTGTTTATTCCCCTACTCCACACATCTAAACAACGAAGTATAATATTCCGACCCTTCAGTCAATTCCTCTTTTGATTATTAGTCGCAGACTTCCTAACCCTAACATGGATCGGAGGCCAACCCGTAGAACACCCCTACATGATCTTAGGCCAACTAGCATCTATCTTATACTTTCTCCTAATCCTAGTACTAATACCAATCGCTAGTCTCATCGAGAATAAACTACTGAAATGAAGA   
Balaenoptera_acutorostrata  [X75753]      ATGACCAACATCCGAAAAACACACCCACTAATAAAAATTATCAACGACGCATTCATCGATCTACCCACCCCATCAAACATCTCCTCATGATGAAACTTTGGCTCTCTACTCGGCCTCTGCTTAATTGTACAAATCCTAACAGGTCTGTTCCTAGCAATACACTACACACCAGACACAACAACCGCCTTCTCATCAGTTACACACATTTGCCGAGACGTAAACTACGGTTGAATCATCCGATATCTACATGCAAATGGAGCCTCTATATTCTTTATCTGCCTTTACGCCCACATAGGGGCAGGCCTATACTATGGCTCCCACGCCTTCCGAGAAACATGGAATATCGGAGTCATCCTACTATTCACAATTATAGCTACCGCATTCGTAGGCTACGTTCTACCCTGAGGACAAATATCATTTTGAGGTGCAACCGTCATCACCAACCTCCTATCAGCAATCCCATATATTGGTACTACCTTAGTCGAATGAATCTGAGGTGGCTTCTCTGTAGACAAAGCAACATTAACACGCTTTTTTGCCTTCCACTTCATCCTCCCTTTTATTATCCTAGCATTAGCAATTGTCCACCTCATTTTCCTCCACGAAACAGGATCCAATAACCCCACAGGTATCCCATCTGACATAGACAAAATCCCATTCCACCCCTACTACACAATCAAAGACATTCTAGGCGCCCTACTACTAATTCTAACCCTACTAGCACTAACCCTATTCGCACCGGACCTGCTTGGAGACCCCGACAACTATACCCCAGCAAACCCACTCAGTACCCCAGCACACATTAAACCAGAATGATACTTCCTATTCGCATACGCAATCCTACGATCAATCCCTAATAAACTAGGCGGAGTTTTAGCCTTATTACTCTCAATCCTAATCTTAGCCTTCATCCCAATACTCCACACATCCAAACAACGAAGCATAATATTCCGACCCTTCAGCCAGTCTCTATTCTGAGTATTAGTCGCAGACCTATTAACCCTAACATGGATCGGTGGCCAACCCGTAGAACACCCCTACATAATCGTAGGCCAACTCGCATCCATCCTTTACTTCCTCTTAATCCTAGTACTAATACCAGTAGCTAGTCTTATCGAGAACAAGCTTATAAAATGAAGA   
Hippopotamus_amphibius  [U07565]          ATGACAAACATCCGAAAATCTCACCCCTTAATAAAAATTATCAACGATGCATTCGTTGACCTCCCAGCTCCATCAAACATCTCATCGTGATGAAACTTCGGCTCCCTACTTGGCGTCTGCCTAATCCTACAAATTCTAACAGGCCTATTCCTGGCCATACACTACACACCAGATACACTCACCGCATTCTCATCGGTAACCCACATCTGCCGTGATGTAAACTACGGGTGAGTCATCCGCTACATACACGCAAACGGCGCATCCATCTTCTTCATCTGCCTCTTTACTCACGTAGGACGCGGCCTATACTATGGCTCCTACACATTCCTAGAAACCTGAAACATCGGAGTTATCTTACTACTCACAACCATAGCTACCGCGTTTATAGGCTACGTACTGCCATGAGGACAAATGTCATTTTGAGGGGCAACAGTGATTACCAATCTCCTGTCAGCTATCCCCTATATTGGAACAGACCTAGTAGAATGAATCTGAGGAGGCTTTTCCGTAGACAAAGCCACCCTTACACGATTCTTCGCCTTCCACTTTATTCTCCCATTCATTATCACAGCACTAGCCATCGTCCATCTACTATTCCTCCATGAAACAGGATCCAACAAACCAACAGGAATCCCCTCAAACGCAGACAAAATCCCATTCCACCCCTATTACACAATCAAGGACATCCTAGGTATCCTACTCCTAATAACAACACTACTCACACTAACCTTATTCACCCCAGACCTCCTAGGGGACCCAGACAACTACACCCCCGCAAACCCCCTTAGCACACCTCCACACATTAAACCAGAATGATATTTCCTGTTCGCGTACGCAATTCTCCGATCAATCCCCAACAAACTAGGAGGCGTCCTAGCCCTAGCTCTCTCAATCCTAATCCTGGCCCTAATCCCAATACTACACACATCCAAACAACGAAGCCTAATATTTCGACCCCTCAGCCAATGCCTGTTTTGAGCACTAATCGCCGACCTACTAACACTCACATGAATTGGAGGACAACCCGTCGAACACCCTTTCATCATCATCGGACAGTTGGCCTCAATCCTATATTTCCTCTTAATCTTAGTACTAATGCCCGTAGCAGGCATTATCGAAAACAAACTCCTAAAATGAAGA   
Choeropsis_liberiensis  [Y08813]          ATGACAAACATCCGAAAATCTCACCCCCTAATAAAAATCATCAACGACGCACTCGTTGACCTCCCAGCTCCATCAAACATCTCATCATGATGAAACTTCGGCTCCCTACTCGGCATCTGCTTAATCCTACAAATTCTAACAGGCCTATTCCTAGCCATACACTACACACCAGACACACTTACCGCATTCTCATCGGTAACCCATATCTGCCGTGATGTAAACTATGGATGAGCCATCCGCTACATACACGCAAACGGCGCATCCATCTTCTTTATCTGCCTCTTTATTCACGTAGGACGCGGCCTATACTATGGCTCCTACACATTCCTAGAAACCTGAAATATCGGAGTTATCTTACTACTCACAACCATAGCCACCGCATTTATAGGTTACGTACTACCATGAGGACAAATATCATTCTGAGGGGCAACAGTCATCACCAACTTACTATCAGCTATCCCCTACATTGGAACAGACCTAGTAGAATGAATCTGAGGAGGCTTTTCTGTAGATAAAGCCACCCTTACACGATTCTTTGCCTTCCACTTTATTCTTCCATTCATCATCATAGCACTAGCCGCCGTCCACCTACTGTTTCTCCACGAAACAGGGTCCAACAACCCAACAGGAATCCCCTCAAACGCAGACAAAATCCCATTCCACCCCTATTACACAATCAAAGATATCCTGGGCGTACTACTTCTAATAACAATACTACTCACACTAACCTTATTTGCCCCAGACCTCCTAGGGGACCCAGACAACTACACCCCCGCAAACCCCCTTAGCACACCACCACACATCAAACCAGAATGATATTTCCTGTTCGCATACGCAATTCTCCGATCAATCCCTAACAAACTGGGAGGCGTACTAGCCCTAGTCCTCTCAATCCTAATCCTAGCCCTCATCCCAATATTACATACATCCAAACAACGAAGCCTAATATTTCGACCCCTTAGCCAGTGCCTGTTCTGAGCATTAATCGCCGACCTACTAACACTCACATGGATTGGAGGACAACCCGTCGAACACCCCTACATCATTATCGGGCAACTCGCCTCCATCCTATACTTCCTCTTGATTTTAGTACTAATGCCAGTAGCAGGCATTATCGAAAATAAACTCCTAAAATGAAGA   
Sus_scrofa  [X56295]                      ATGACCAACATCCGAAAATCACACCCACTAATAAAAATTATCAACAACGCATTCATTGACCTCCCAGCCCCCTCAAACATCTCATCATGATGAAACTTCGGTTCCCTCTTAGGCATCTGCCTAATCTTGCAAATCCTAACAGGCCTGTTCTTAGCAATACATTACACATCAGACACAACAACAGCTTTCTCATCAGTTACACACATTTGTCGAGACGTAAATTACGGATGAGTTATTCGCTATCTACATGCAAACGGAGCATCCATATTCTTTATTTGCCTATTCATCCACGTAGGCCGAGGTCTATACTACGGATCCTATATATTCCTAGAAACATGAAACATTGGAGTAGTCCTACTATTTACCGTTATAGCAACAGCCTTCATAGGCTACGTCCTGCCCTGAGGACAAATATCATTCTGAGGAGCTACGGTCATCACAAATCTACTATCAGCTATCCCTTATATCGGAACAGACCTCGTAGAATGAATCTGAGGGGGCTTTTCCGTCGACAAAGCAACCCTCACACGATTCTTCGCCTTCCACTTTATCCTGCCATTCATCATTACCGCCCTCGCAGCCGTACATCTCATATTCCTGCACGAAACCGGATCCAACAACCCTACCGGAATCTCATCAGACATAGACAAAATTCCATTTCACCCATACTACACTATTAAAGACATTCTAGGAGCCTTATTTATAATACTAATCCTACTAATCCTTGTACTATTCTCACCAGACCTACTAGGAGACCCAGACAACTACACCCCAGCAAACCCACTAAACACCCCACCCCATATTAAACCAGAATGATATTTCTTATTCGCCTACGCTATTCTACGTTCAATTCCTAATAAACTAGGTGGAGTGTTGGCCCTAGTAGCCTCCATCCTAATCCTAATTTTAATGCCCATACTGCACACATCCAAACAACGAGGCATAATATTTCGACCACTAAGTCAATGCCTATTCTGAATACTAGTAGCAGACCTCATTACACTAACATGAATTGGAGGACAACCCGTAGAACACCCGTTCATCATCATCGGCCAACTAGCCTCCATCTTATACTTCCTAATCATTCTAGTATTGATACCAATCACTAGCATCATCGAAAACAACCTATTAAAATGAAGA   
Babyrousa_babyrussa  [Z50106]             ATGACCAACATCCGAAAATCACACCCACTAATAAAAATTATTAACAACACATTCATTGATCTACCAACCCCCTCAAACATCTCATCATGATGAAACTTTGGCTCCCTATTAGGTATCTGCTTAATTCTCCAAATTCTAACAGGTTTGTTTCTAGCAATACACTACACACCCGATACAATAACAGCCTTCTCATCAGTAACACACATCTGTCGAGACGTAAACTATGGATGAATCATCCGCTACCTACATGCCAACGGAGCATCAATATTCTTTATCTGCCTGTTCATCCACGTAGGCCGAGGCCTATATTACGGATCCTACATATTCTTAGAAACATGAAACATCGGAGTAATCCTATTATTTACTGTAATAGCAACAGCCTTCATGGGCTACGTCCTACCTTGAGGACAAATATCATTTTGAGGAGCTACCGTCATTACAAACCTACTATCAGCCATTCCCTATATCGGAACGGACCTCGTAGAATGGATCTGAGGAGGCTTCTCCGTCGATAAAGCAACCCTCACACGATTCTTTGCTTTCCACTTTATTCTACCCTTCATCATCACCGCTCTCGCAACCGTACATCTATTATTCCTTCACGAAACTGGATCCAATAACCCTACTGGAATTTCATCAGATATAGACAAAATCCCATTCCACCCCTACTATACCATTAAAGACATTCTAGGAGCCCTACTCATAATTATAGCTCTTCTAATCCTAGTACTATTCTCACCAGATCTACTAGGAGACCCGGACAACTATACTCCAGCAAACCCACTAAATACACCACCCCACATTAAGCCAGAATGATACTTCCTATTTGCCTACGCCATCCTACGCTCAATCCCCAACAAATTAGGCGGGGTATTAGCCCTAGTGGCCTCCATCCTAATCCTAATTCTAATGCCCATACTACACACATCCAAACAACGTAGCATAATATTCCGACCTCTTAGTCAATGCCTATTCTGAGTACTAGTAGCAGACCTTGTCACACTAACATGAATTGGAGGACAACCCGTAGAACATCCATTCATTATCATCGGACAACTAGCCTCTATCCTATACTTCTCAATTATCCTAGTACTAATACCAATCACTAGCATCATTGAAAATAGTCTCCTAAAATTAAGA   
Potamochoeros_porcus  [*NEW* SDZ KB7421]  ????CCAACATCCGAAAATCACACCCACTAATAAAAGTTATCAACAATGCATTCATTGACCTTCCAACCCCCTCAAATATTTCATCATGATGAAACTTCGGCTCCTTACTAGGCATCTGCTTAATCTTACAAATCCTTACAGGTCTATTCTTAGCAATACACTACACATCAGATACAACAACAGCCTTCTCATCAGTAGCACACATCTGTCGAGACGTAAACTATGGATGAATCATCCGCTACCTACACGCAAACGGAGCATCAATATTCTTCATTTGCCTATTCATCCACGTAGGTCGAGGCCTATACTACGGATCCTACATGTTTACAGAAACATGAAACATCGGAGTAATTCTATTATTCACTGTCATAGCAACAGCTTTCGTAGGTTATGTCCTACCCTGAGGACAAATATCATTCTGAGGAGCCACAGTCATCACAAATCTATTATCAGCTATTCCCTACATCGGAACAAATCTTGTAGAGTGAATCTGAGGAGGCTTCTCCGTCGACAAAGCAACTCTCACACGATTCTTCGCCTTCCACTTCATCTTACCCTTCATCATTACCGCCCTTGCAACTGTACATCTCCTATTCCTGCACGAAACTGGATCCAATAACCCTACCGGAATCCCATCAGACATAGACAAGATCCCATTTCACCCATACTATACTATCAAGGACATTCTAGGAGCCCTACTTATGATGCTAATCCTACTGACCTTAGTACTATACTCACCAGACTTACTAGGAGACCCAGACAACTACACCCCAGCAAACCCACTAAGTACACCACCCCACATTAAACCAGAATGATACTTCCTATTTGCCTACGCCATCCTACGCTCAATTCCCAATAAGTTGGGCGGAGTGTTGGCTCTAGCAGCCTCCATCCTAATCCTGATTCTAATGCCCATACTACACACATCTAAACAACGAAGCATAATGTTTCGACCACTAAGCCAATGCCTATTTTGAGTACTAGTTGCAGACCTCATCGCACTAACATGAATTGGAGGACAGCCCGTAGAACATCCATTTATTATTATTGGCCAACTAGCTTCTATTTTGTATTTCCTAATTATTCTAGTATTAATACCAATTACTAGCATTATCGAGAACAGCCT?????????????
H_meinertzhageni [@]                      ????????????????????????????????????????????????????????????????????????????????????????????????????????????????????????????????????????????????????????????????????????????????????????????????????????????????????????????????????????????????????????????????????????????????????????????????????????????????????????????????????????????????????????????????????????????????????????????????????????????????????????????????????????????????????????????????????????????????????????????????????????????????????????????????????????????????????????????????????????????????????????????????????????????????????????????????????????????????????????????????????????????????????????????????????????????????????????????????????????????????????????????????????????????????????????????????????????????????????????????????????????????????????????????????????????????????????????????????????????????????????????????????????????????????????????????????????????????????????????????????????????????????????????????????????????????????????????????????????????????????????????????????????????????????????????????????????????????????????????????????????????????????????
Tayassu_tajacu  [X56296]                  ATGACCAATATCCGAAAATCCCACCCACTAATAAAAATTATTAACAACACATTCATCGACTTACCAACCCCATCAAATATTTCATCATGATGAAACTTCGGATCCCTCCTGGGCATCTGCCTGCTACTACAGATCCTAACAGGCCTATTCCTAGCCATACACTACACACCAGACACAACTACCGCCTTTTCATCAGTAACCCACATCTGTCGAGACGTAAACTACGGATGAATTATCCGCTACCTACATGCAAACGGAGCATCCATATTCTTTATCTGCCTCTTTATTCACGTAGGCCGAGGACTATACTATGGGTCCTACCTATTTCTAGAAACATGAAATATCGGAGTCATTCTCCTACTAACAGTAATAGCAACAGCCTTTATAGGATACGTCCTACCATGAGGACAAATATCTTTTTGAGCAGCTACAGTCATCACCAACCTCCTATCAGCCATCCCATACATTGGTACCGATCTGGTAGAATGAATTTGAGGGGGATTCTCAGTAGATAAAGCTACCCTCACACGATTCTTCGCCTTCCACTTCATCCTCCCATTTATCATCACCGCCCTAGTAATCGTACATTTACTCTTTCTTCACGAAACAGGATCAAACAACCCCACAGGAATCCCATCCAACATAGACAAAATTCCATTCCACCCATACTATACAATTAAAGACATTCTAGGAGCCACACTCATAATCCTAATCCTACTACTACTAGTACTATTCTCACCAGACCTCCTAGGAGACCCGGACAACTACACCCCAGCAAACCCACTAAACACACCTTCACACATTAAACCAGAATGATACTTCCTATTTGCCTACGCAATCCTACGCTCAATCCCAAATAAACTAGGAGGAGTGCTAGCCCTAGCCCTCTCAATCCTAATCCTAGCCCTTGTGCCAGCACTACACACCTCCAAACAACGAAGCATAATGTTCCGACCCCTCAGCCAACTCCTATTTTGAATACTAGTGGCAGACTTCCTCACACTGACATGAATCGGAAGCCAGCCCGTCGAACATCCATTCATCATCATTGGACAACTGGCATCCATCCTATATTTTCTCATTATCCTTGTACTCATACCAGTAGCTAACATTATCGAAAACAACCTCCTAAAATGAAGA   
Camelus_dromedarius  [X56281]             ATGACAAACATCCGAAAATCACACCCACTTCTAAAAATTATAAACGACGCATTCATTGACCTTCCAGCCCCCTCCAATATTTCATCATGATGAAACTTCGGCTCTCTACTAGGAGTTTGCTTAATTATACAAATCCTGACAGGACTATTCCTGGCAATACATTATACATCCGACACAACAACAGCCTTCTCTTCAGTCGCACACATCTGCCGAGATGTTAACTACGGCTGAATCATTCGATATTTACATGCTAACGGAGCTTCCATATTCTTCATTTGCTTATATATTCACGTGGGTCGCGGGCTTTATTACGGCTCGTATACCTTTTCAGAAACCTGAAACGTTGGAATGGTTTTATTGTTCACAGTAATAGCAACAGCTTTCATGGGCTACGTCCTTCCATGAGGACAGATATCATTCTGAGGAGCAACAGTAATTACTAATTTGCTCTCAGCAATCCCCTATATCGGCACAACACTAGTAGAATGGATTTGAGGTGGTTTCTCCGTAGATAAAGCCACCCTCACACGATTCTTCGCCTTCCATTTCATCCTACCATTCATTATCACGGCTCTAGTGGCCGTACACCTACTATTTCTACACGAAACAGGTTCTAATAACCCAACAGGAATTTCCTCAGACATAGATAAAATCCCATTCCATCCCTATTACACGATTAAAGATATCCTAGGAGCACTACTACTGATGCTAGCCCTACTTATCCTCGTATTATTCTCACCAGACTTATTAGGAGACCCTGACAACTACACTCCCGCCAACCCCCTCAATACACCACCACATATCAAGCCGGAATGATATTTCCTGTTCGCATACGCTATTCTACGATCAATCCCCAACAAATTAGGAGGCGTACTGGCCTTAGTCCTCTCCATCTTAATCCTAGCATTTATCCCCGCACTACACACATCAAAACAACGAAGCATAACATTCCGTCCCATTAGTCAATGCCTGTTTTGAGTACTAGTAGCTGATCTACTAACCCTGACATGAATTGGGGGACAACCAGTAGAACCCCCATTCATCATAATTGGCCAAGTGGCATCTATCCTGTACTTCTCCCTAATCCTAATTCTCATGCCCGTAGCAGGAATCATTGAAAACCGTATCCTAAAATGAAGA   
Lama_guanicoe  [U06428]                   ATGACCAATATCCGAAAGTCCCACCCACTACTAAAAATTGTCAATAACGCATTTATTGATCTTCCAGCCCCTTCTAACATCTCATCATGATGAAACTTCGGCTCCCTCCTAGGAATCTGCTTGATTATGCAAATCATGACAGGACTATTTCTAGCAATACATTATACATCAGACACAGCAACAGCCTTCTCTTCAGTCGCACACATCTGCCGAGACGTAAATTACGGCTGAATTATTCGTTATCTACACGCCAATGGTGCCTCCATATTCTTCATCTGCTTGTATATCCACGTAGGTCGTGGGCTTTACTACGGCTCCTACGCCTTCCTAGAAACTTGAAATATTGGAATTATCCTATTATTTACAGTCATAGCAACAGCTTTTATGGGCTATGTACTCCCATGAGGCCAAATATCATTTTGAGGGGCAACAGTAATTACAAACCTACTCTCGGCAATTCCATATGTTGGCACAACACTAGTCGAATGAATTTGAGGAGGATTCTCCGTAGATAAAGCCACCCTTACACGATTCTTCGCCTTCCACTTTATCTTACCTTTTGTCATTGCAGCTCTAGCAGGAGTACATCTACTATTTTTACACGAAACAGGCTCCAACAATCCAACAGGAATTTCTTCGGATATAGACAAAATCCCCTTCCATCCCTACTATACAATTAAAGACATTCTAGGAGTACTACTACTTATTCTGACCCTACTTCTACTCGTACTATTCTCACCAGACCTACTAGGAGACCCCGACAACTATACTCCCGCTAACCCCCTCAACACACCGCCTCATATTAAACCAGAATGATATTTCCTATTTGCATATGCCATCCTACGATCCATCCCCAACAAATTAGGCGGCGTACTGGCTCTAGTCCTCTCTATCCTAATTCTAGCACTCATCCCTTTACTACATACATCAAAACAACGAAGCATAATATTCCGCCCTATCAGCCAGTGCCTGTTCTGAACTCTAGTTGCCGACTTACTAACTTTAACCTGAATTGGAGGACAGCCAGTCGAACCTCCATTTATTATAATTGGCCAAGTAGCATCTATCCTATACTTCTCCCTAATCCTAATTTTAATGCCAGTAGCAGGAATTATTGAAAACCACATTTTAAAATGAAGA   
Dicerorhinus_sumatrensis  [AJ245723]      ATGACCAACATCCGCAAATCCCACCCACTAATCAAAATTATCAACCACTCATTTATCGACCTGCCTACCCCATCAAACATTTCATCCTGATGAAACTTTGGCTCCCTACTAGGAATCTGCCTAATCTTACAAATCCTAACCGGACTATTCCTCGCAATACATTACACACCAGATACAACAACCGCCTTCTCATCCGTAGCCCACATCTGTCGAGACGTAAACTACGGTTGAATTATCCGCTACACCCATGCCAACGGAGCATCCATATTCTTCATCTGCCTATTTATCCACGTAGGACGAGGCCTCTACTACGGATCCTACACCTTCCTAGAAACCTGAAATATCGGAACCATCTTCCTACTCACCCTAATAGCTACAGCATTCATAGGCTACGTCCTACCATGAGGTCAAATATCCTTCTGAGGAGCCACAGTTATCACAAATCTCCTCTCAGCCATCCCATACATCGGCACCGACCTTGTAGAATGAATCTGAGGGGGATTCTCCGTAGACAAAGCCACCCTCACCCGGTTCTTTGCTTTCCACTTCATCCTCCCCTTCATCATCCTAGCCCTAGCAATTACCCACCTGCTATTCCTACATGAAACAGGATCCAACAACCCATCAGGAATCCCATCTAACATAGACAAAATCCCATTTCACCCATACTATACAATCAAAGACATCCTAGGAGCCCTACTTCTAATCCTAGCCCTACTCACCCTAGTTCTATTCTCGCCTGACCTCCTAGGAGACCCGGACAACTACACACCCGCCAACCCTCTCAGCACCCCTCCACACATTAAACCAGAATGGTACTTCCTATTCGCCTACGCAATCCTACGATCCATCCCCAATAAACTAGGCGGCGTATTAGCCCTAGCCTTCTCCATTCTAATCCTACTCATCGTCCCTTCCCTCCACACATCCAAACAACGAAGTATAATATTCCGACCATTAAGCCAATGCGTATTTTGACTGCTAGTAGCCGACCTGCTCACACTCACATGAATCGGAGGTCAACCAGTCGAACACCCATTTATTATCATCGGCCAACTGGCATCCATCCTATACTTCTCCTTAATCCTCGTACTCATACCACTTGCAGGTATCATTGAAAACAACCTTCTAAAATGAAGA
Tapirus_terrestris  [AF056030]            ATGACCAACATCCGAAAATCCCACCCGCTAATCAAAATTATCAATCACTCATTTATCGACCTACCAACCCCATCAAACATCTCATCCTGATGAAACTTTGGCTCCCTTTTAGGAATATGCCTAATCTTACAAATTATCACGGGCCTATTCTTAGCCATACACTATACATCAGATACAACCACTGCCTTCTCATCCGTAGCCCATATTTGCCGAGATGTAAATTACGGATGAATTATCCGCTATCTCCACGCTAACGGAGCATCCATATTCTTCATCTGCCTATTTATCCACGTAGGACGAGGTTTGTACTATGGATCCTACACATTCCTAGAAACATGAAACATCGGAATTATTCTACTATTCACAGTGATGGCAACAGCATTCATAGGCTACGTCCTGCCGTGAGGACAAATGTCCTTCTGAGGAGCAACCGTAATCACAAACCTCCTCTCAGCCATCCCATACATTGGCACAAACCTCGTTGAATGAATCTGAGGAGGCTTTTCCGTTGATAAAGCCACCCTGACCCGATTTTTCGCATTTCACTTTATTCTCCCATTCATCATTACAGCCCTAGTAATCGTACACCTTCTATTTCTCCATGAAACAGGATCTAACAACCCATCAGGAGTCTCATCTGACATAGACAAAATCCCATTCCACCCATATTACACAACCAAAGACATTTTAGGCTTTCTAGTACTAATCTTAATACTCCTCATTCTAGTATTATTCTCACCCGAATTACTAGGGGACCCCGATAACTACACACCAGCTAATCCTCTCAGCACTCCTCCACATATCAAACCAGAATGATATTTTCTATTTGCCTACGCAATTCTACGATCCATCCCCAACAAACTAGGAGGCGTGCTAGCCCTTATCCTCTCTATTTTGATTCTAGCAATTATCCCAATACTCCATACATCAAAACAACGAAGCATAATGTTTCGACCACTAAGCCAATGTGTATTCTGACTATTAGTAGCAGACCTACTTACACTCACATGAATCGGAGGACAACCAGTTGAACACCCATTCATTATTATCGGCCAACTAGCATCAATCCTATACTTCTCCCTAATCTTAGTGTTTATACCCCTTGCAAGCGCAATCGAAAACAACTTCCTAAAATGAAGA
Equus_grevyi  [X56282]                    ATGACAAACATCCGAAAATCCCACCCGCTAATTAAAATCATCAATCATTCTTTCATCGACCTACCAGCCCCCTCAAACATCTCATCATGATGAAACTTTGGCTCCCTCCTAGGAATTTGCCTAATCCTCCAAATCCTAACAGGCCTATTCCTAGCTATACACTACACATCAGACACAACAACTGCCTTCTCATCCGTCACCCACATCTGCCGAGACGTTAACTACGGATGAATCATTCGCTATCTCCATGCCAACGGAGCATCCATATTTTTCATCTGCCTCTTCATCCACGTAGGACGTGGCCTCTACTATGGCTCTTACACATTCCTAGAAACATGAAACATTGGAATTATCCTACTTCTCACAGTAATAGCCACAGCATTCATAGGCTACGTCCTACCATGAGGCCAAATATCCTTCTGAGGAGCAACAGTTATTACAAATCTCCTGTCAGCAATTCCCTACATCGGCACTACCCTCGTCGAGTGAATCTGAGGCGGATTCTCGGTAGACAAAGCCACCCTCACCCGATTTTTTGCCTTCCACTTCATCCTACCATTTATCATCACAGCCCTGGTAATCGTCCATTTACTATTCCTCCACGAAACAGGATCCAACAACCCCTCAGGAATTCCATCTGACATAGACAAAATCCCATTTCACCCATACTACACAATTAAAGATATCCTAGGACTCCTCCTCCTAATCCTACTCCTACTGACCCTAGTATTATTCTCTCCTGACCTCCTAGGAGACCCGGACAACTATACCCCAGCCAACCCTCTCAGCACTCCCCCTCATATTAAGCCAGAATGATATTTCCTATTTGCCTACGCCATCCTACGCTCTATTCCCAACAAACTAGGCGGCGTATTAGCCCTTATCCTTTCCATCTTAATCTTAGCACTCATCCCTACTCTACATACATCAAAACAACGAAGCATAATATTCCGACCTCTCAGTCAATGCGTGTTTTGACTCTTAGTAGCAGACTTACTAACACTAACATGAATCGGCGGCCAACCAGTGGAACACCCATACATAATTATCGGCCAACTGGCTTCAATCCTCTACTTCTCCCTAATTCTCATCTTCATACCACTCGCAAGCACCATTGAAAACAACCTTTTAAAATGAAGA   
%%Ailurus_fulgens  [AB291074]		      ATGACCAACATTCGAAAAACTCACCCACTAATAAAAGTTATCAACAACTCATTCATCGACCTACCAACACCATCCAACATCTCAACATGATGAAATTTTGGCTCTCTCCTCGGAATTTGCTTAATTTTACAAATCCTGACAGGCCTTTTCCTAGCTATACATTATACATCTGATACCGCCACAGCCTTCTCATCAATCACACATATCTGTCGAGATGTAAACTACGGCTGAATCATTCGCTACATACATGCTAATGGAGCCTCCCTATTCTTTATCTGCCTATACATGCATGTAGGACGAGGCCTATACTATGGTTCTTATATATTCCTGGAAACATGAAACATTGGAATCATCTTATTATTCGCAACTATAGCTACAGCATTCATAGGATATGTCCTGCCCTGAGGACAGATATCATTCTGAGGAGCAACCGTTATCACCAACCTACTATCAGCTATTCCCTATATTGGAACTAACCTTGTAGAGTGAATCTGAGGAGGTTTCTCAGTCGACAAAGCAACTCTAACTCGATTCTTTGCCTTCCACTTCATTCTCCCATTTATCATTGCAACACTAGCAACTATCCATCTCTTATTCCTACATGAAACAGGATCTAATAACCCCTCAGGCATCCCATCCAACTCAGACAAAATTCCATTCCATCCCTATTATACAATTAAAGATATCTTGGGCGCTCTACTCCTTATCTTAATTCTCATGACATTAGTACTATTCTCACCTGACTTGCTTGGTGACCCTGATAACTATATTCCCGCTAACCCATTAAGCACACCACCCCATATTAAACCTGAGTGATATTTCCTATTCGCATATGCAATTCTACGATCCATCCCAAACAAACTAGGAGGGGTGCTAGCCCTAATTCTTTCCATCTTAATCCTAGCGATCATCCCTCTTCTCCATACCTCAAAACAACGAGGAATGATATTCCGACCGCTAAGCCAATGCCTCTTCTGACTGCTAGTAGCCGATCTACTAATCCTAACATGAATTGGAGGACAACCAGTGGAACACCCCTTTATCATTATCGGTCAACTGGCCTCCATTACCTACTTTACAATCCTCTTAATCCTAATACCTATCACCAGCATTATCGAAAACAACCTCCTAAAATGAAGA
%%Canis_latrans	 [NC_008093]			  ATGACCAACATTCGAAAAACTCACCCACTAGCCAAAATTGTCAATAACTCATTCATTGACCTCCCAGCGCCATCTAACATCTCTGCTTGATGGAATTTCGGATCCTTGCTAGGAGTATGCCTGATTCTACAGATTCTAACAGGTTTATTTTTAGCTATACACTATACATCGGACACAGCCACAGCTTTTTCATCAGTCACCCACATCTGTCGAGACGTTAACTACGGCTGAATTATCCGCTACATACATGCAAATGGCGCTTCCATATTCTTTATTTGTCTGTTCATACATGTGGGACGAGGCCTATACTACGGATCCTATGTATTCATAGAAACATGAAACATTGGAATTGCACTACTATTCGCAACCATAGCCACAGCATTCATAGGCTATGTACTGCCATGAGGACAAATATCATTTTGAGGAGCAACCGTAATTACTAATCTTCTCTCTGCCATCCCCTATATCGGAACCAACTTAGTAGAATGAATCTGAGGCGGCTTCTCAGTGGACAAAGCAACCCTAACACGATTCTTTGCATTCCACTTTATCCTCCCATTCATTATCGCAGCCCTAGCAATAGTACACCTCCTATTTCTACATGAGACCGGATCCAACAACCCCTCAGGAATCACATCAAACTCAGACAAAATTCCATTTCACCCTTACTACACAATCAAAGACATCCTAGGAGCCTTACTCCTACTCCTAGCCCTAATAACACTAGTCTTATTCTCACCAGACCTATTAGGAGACCCAGATAACTACACCCCTGCAAACCCCCTAAGTACCCCACCACATATCAAACCCGAATGATATTTCCTATTCGCCTATGCTATCCTACGATCCATTCCCAATAAACTAGGAGGCGTACTCGCTCTAGTATTCTCCATCCTAATCCTGGCATTCGTTCCATTCCTCCACACATCTAAACAACGCAGCATAATATTCCGACCCCTAAGCCAATGCCTGTTCTGACTTTTAGTCGCCGATCTTCTCACCTTAACATGAATCGGAGGACAACCAGTTGAACACCCTTTCATCATCATCGGACAAGTCGCCTCAGTTCTATATTTCACCATCTTATTGATTCTAATACCAATAATTAGCGTTATCGAAAATAACCTTCTAAAATGAAGA
%%Nandinia_binotata  [AY170110]			  ATGACCAACATCCGTAAATCTCACCCACTCGCCAAAATTATCAACGAATCATTCATCGACCTCCCCGCACCATCCAACATCTCAGCATGATGAAACTTTGGCTCCCTACTAGGAATCTGCCTAATTCTACAGATCCTAACAGGCCTATTCCTAGCCATACACTACACATCAGACACAATAACCGCCTTCTCATCAGTAACACACATCTGCCGCGACGTAAACTACGGCTGAATTATCCGATATATACACGCCAACGGAGCCTCCATATTTTTCATCTGTCTATATATACATGTAGGTCGAGGCATATACTATGGCTCCTATACCTTCTCAGAGACATGAAACATCGGAATTTTACTACTATTCGCCGTCATAGCCACCGCATTCATAGGCTACGTCCTACCATGAGGCCAAATATCATTCTGAGGAGCTACCGTAATCACAAACCTTCTGTCAGCAATCCCCTACATTGGCACCAACTTAGTAGAATGAATTTGAGGTGGCTTCTCAGTAGATAAAGCCACCCTAACACGATTCTTCGCCTTCCACTTCATTCTTCCCTTCATTATTTCAGCCCTAGCAGCAATTCACCTCCTATTCCTACATGAAACAGGATCCAACAATCCCTCAGGAATCCCATCCAACTCAGACAAAATCCCATTTCACCCATACTATACAATCAAAGACATCCTAGGCCTCTTAATCCTTATTCTAATACTCATATTACTAGTCCTATTCTCCCCCGACCTGCTAGGAGACCCAGACAACTATATCCCCGCTAACCCTCTAAACACACCTCCCCACATCAAGCCCGAATGATATTTCCTATTTGCCTACGCAATCCTCCGATCAATCCCCAACAAACTAGGAGGAGTCCTAGCCCTAGTCCTCTCCATTCTAATTCTGGCAATCATTCCCCTACTCCACACATCAAAACAACGAGGAATGATATTCCGGCCTTTAAGTCAATGCGTATTCTGATTCTTAGTAGCAGACCTACTAACCCTAACATGAATTGGAGGCCAACCAGTCGAATACCCCTTTATCATCATTGGCCAACTAGCCTCTATTCTATACTTCTCCATCCTTCTAATCCTAATACCTATCTCCGGCATCATCGAAAACAACCTCTTAAAATGAAGA
%%Felis_catus  [NC_001700]                ATGACCAACATTCGAAAATCACACCCCCTTATCAAAATTATTAATCACTCATTCATCGATCTACCCGCCCCATCTAACATCTCAGCATGATGAAACTTCGGCTCCCTTCTAGGAGTCTGCCTAACCTTACAAATCCTCACCGGCCTCTTTTTGGCCATACACTACACATCAGACACAATAACCGCCTTTTCATCAGTTACCCACATCTGTCGCGACGTTAATTATGGCTGAATCATCCGATATTTACACGCCAACGGAGCTTCTATATTCTTTATCTGCCTGTACATACATGTAGGACGGGGAATATACTACGGCTCCTACACCTTCTCAGAGACATGAAACATTGGAATCATACTATTATTTACAGTCATAGCCACAGCTTTTATGGGATACGTCCTACCATGAGGCCAAATGTCCTTCTGAGGAGCAACCGTAATCACTAACCTCCTGTCAGCAATTCCATACATCGGGACTGAACTAGTAGAATGAATCTGAGGGGGGTTCTCAGTAGACAAAGCCACCCTAACACGATTCTTTGGCTTCCACTTCATTCTTCCATTCATTATCTCAGCCTTAGCAGGAGTACACCTCTTATTCCTTCATGAAACAGGATCTAACAACCCCTCAGGAATTACATCCGATTCAGACAAAATCCCATTCCACCCATACTATACAATCAAAGACATCCTAGGTCTTCTAGTACTAGTTTTAACACTCATACTACTCGTCCTATTTTCACCAGACCTGCTAGGAGACCCAGACAACTACATCCCAGCCAACCCTTTAAATACCCCTCCCCATATTAAACCTGAATGATACTTCCTATTCGCATACGCAATTCTCCGATCCATCCCTAACAAACTAGGGGGAGTCCTAGCCCTAGTACTCTCCATCCTAGTACTAGCAATCATTCCAATCCTCCACACCTCCAAACAACGAGGAATAATGTTTCGACCACTAAGCCAATGTCTATTCTGACTCCTAGTAGCGGATCTCCTAACCCTAACATGAATCGGTGGCCAACCTGTAGAACATCCGTTCATCACCATCGGGCAACTAGCCTCCATCCTATATTTCTCAACCCTCCTAATCCTAATACCCATCTCAGGCATTATTGAAAACCGTCTACTCAAATGAAGA
%%Erinaceus_europaeus  [NC_002080]	      ATGATAAATATACGAAAAACTCATCCCCTAATAAAAATTATTAATAATTCTTTCATTGATTTACCGACTCCATCTAATATTTCTTCTTGATGAAATTTTGGTTCATTACTAGGCCTATGCCTAATTACCCAGATTATTACAGGTTTATTTTTAGCTATACACTATACGTCAGATACACTTACAGCATTTTCATCCATTACTCACATTTGCCGAGATGTAAACTACGGTTGGCTAATTCGTTATACACATGCCAATGGCGCCTCAATATTTTTTATGTGCCTATTTTTACATATCGGCCGAGGCCTTTATTACGGATCATACTTATTTTATGAAACATGAAATATTGGAATTATTTTACTAATTATTACTATGGCTACAGCTTTTATGGGTTACGTCCTACCATGAGGTCAAATATCATTCTGAGGCGCTACAGTCATTACTAATCTATTATCTGCTATCCCCTATATTGGTACAGATTTAGTACAATGAATCTGAGGGTCATTTTCAGTTGACAAAGCTACTCTAACCCGTTTCTTTGCTTTTCACTTCATCTTCCCTTTCATTATTGTAGCTATAGTCATAATTCACTTATTATTTCTTCACGAAGCTGGCTCTAATAATCCCACAGGAATTACTTCAGAGTCTGACAAAATCTCATTCCACCCATATTATACGCTTAAAGATATGCTAGGCATAATATTTATATTTCTTATTCTAATATCTCTAGTTTTATTTTATCCAGACCTTCTAGGTGATCCAGACAATTATACCCCAGCCAACCCCCTAAGTACTCCCCCCCATATTAAACCTGAATGATATTTCCTATTTGCCTACGCAATTCTCCGGTCTATTCCTAATAAACTTGGAGGTGTTCTAGCACTATTCATATCAATTCTCATTCTATTCCTTTTACCATACCTACACACCTCAAAACACCGAAGCATAGTATTCCGACCTGTAAGTCAATGTATTTTCTGATTATTAGTATCAGACCTATTAATTCTTACTTGAATTGGAAGCCAGCCTGTAGAAAACCCATTTATTACCATCGGCCAACTAGCCTCAATTTATTATTTCCTGTCCATTCTCATCTTAATCCCCCTAGCAGGCCTTATTGAAAACTACATATTTAAATGAAGA
fossil                                    ????????????????????????????????????????????????????????????????????????????????????????????????????????????????????????????????????????????????????????????????????????????????????????????????????????????????????????????????????????????????????????????????????????????????????????????????????????????????????????????????????????????????????????????????????????????????????????????????????????????????????????????????????????????????????????????????????????????????????????????????????????????????????????????????????????????????????????????????????????????????????????????????????????????????????????????????????????????????????????????????????????????????????????????????????????????????????????????????????????????????????????????????????????????????????????????????????????????????????????????????????????????????????????????????????????????????????????????????????????????????????????????????????????????????????????????????????????????????????????????????????????????????????????????????????????????????????????????????????????????????????????????????????????????????????????????????????????????????????????????????????????????????????
fossil                                    ????????????????????????????????????????????????????????????????????????????????????????????????????????????????????????????????????????????????????????????????????????????????????????????????????????????????????????????????????????????????????????????????????????????????????????????????????????????????????????????????????????????????????????????????????????????????????????????????????????????????????????????????????????????????????????????????????????????????????????????????????????????????????????????????????????????????????????????????????????????????????????????????????????????????????????????????????????????????????????????????????????????????????????????????????????????????????????????????????????????????????????????????????????????????????????????????????????????????????????????????????????????????????????????????????????????????????????????????????????????????????????????????????????????????????????????????????????????????????????????????????????????????????????????????????????????????????????????????????????????????????????????????????????????????????????????????????????????????????????????????????????????????????
fossil                                    ????????????????????????????????????????????????????????????????????????????????????????????????????????????????????????????????????????????????????????????????????????????????????????????????????????????????????????????????????????????????????????????????????????????????????????????????????????????????????????????????????????????????????????????????????????????????????????????????????????????????????????????????????????????????????????????????????????????????????????????????????????????????????????????????????????????????????????????????????????????????????????????????????????????????????????????????????????????????????????????????????????????????????????????????????????????????????????????????????????????????????????????????????????????????????????????????????????????????????????????????????????????????????????????????????????????????????????????????????????????????????????????????????????????????????????????????????????????????????????????????????????????????????????????????????????????????????????????????????????????????????????????????????????????????????????????????????????????????????????????????????????????????????
fossil                                    ????????????????????????????????????????????????????????????????????????????????????????????????????????????????????????????????????????????????????????????????????????????????????????????????????????????????????????????????????????????????????????????????????????????????????????????????????????????????????????????????????????????????????????????????????????????????????????????????????????????????????????????????????????????????????????????????????????????????????????????????????????????????????????????????????????????????????????????????????????????????????????????????????????????????????????????????????????????????????????????????????????????????????????????????????????????????????????????????????????????????????????????????????????????????????????????????????????????????????????????????????????????????????????????????????????????????????????????????????????????????????????????????????????????????????????????????????????????????????????????????????????????????????????????????????????????????????????????????????????????????????????????????????????????????????????????????????????????????????????????????????????????????????
fossil                                    ????????????????????????????????????????????????????????????????????????????????????????????????????????????????????????????????????????????????????????????????????????????????????????????????????????????????????????????????????????????????????????????????????????????????????????????????????????????????????????????????????????????????????????????????????????????????????????????????????????????????????????????????????????????????????????????????????????????????????????????????????????????????????????????????????????????????????????????????????????????????????????????????????????????????????????????????????????????????????????????????????????????????????????????????????????????????????????????????????????????????????????????????????????????????????????????????????????????????????????????????????????????????????????????????????????????????????????????????????????????????????????????????????????????????????????????????????????????????????????????????????????????????????????????????????????????????????????????????????????????????????????????????????????????????????????????????????????????????????????????????????????????????????
fossil                                    ????????????????????????????????????????????????????????????????????????????????????????????????????????????????????????????????????????????????????????????????????????????????????????????????????????????????????????????????????????????????????????????????????????????????????????????????????????????????????????????????????????????????????????????????????????????????????????????????????????????????????????????????????????????????????????????????????????????????????????????????????????????????????????????????????????????????????????????????????????????????????????????????????????????????????????????????????????????????????????????????????????????????????????????????????????????????????????????????????????????????????????????????????????????????????????????????????????????????????????????????????????????????????????????????????????????????????????????????????????????????????????????????????????????????????????????????????????????????????????????????????????????????????????????????????????????????????????????????????????????????????????????????????????????????????????????????????????????????????????????????????????????????????
fossil                                    ????????????????????????????????????????????????????????????????????????????????????????????????????????????????????????????????????????????????????????????????????????????????????????????????????????????????????????????????????????????????????????????????????????????????????????????????????????????????????????????????????????????????????????????????????????????????????????????????????????????????????????????????????????????????????????????????????????????????????????????????????????????????????????????????????????????????????????????????????????????????????????????????????????????????????????????????????????????????????????????????????????????????????????????????????????????????????????????????????????????????????????????????????????????????????????????????????????????????????????????????????????????????????????????????????????????????????????????????????????????????????????????????????????????????????????????????????????????????????????????????????????????????????????????????????????????????????????????????????????????????????????????????????????????????????????????????????????????????????????????????????????????????????
fossil                                    ????????????????????????????????????????????????????????????????????????????????????????????????????????????????????????????????????????????????????????????????????????????????????????????????????????????????????????????????????????????????????????????????????????????????????????????????????????????????????????????????????????????????????????????????????????????????????????????????????????????????????????????????????????????????????????????????????????????????????????????????????????????????????????????????????????????????????????????????????????????????????????????????????????????????????????????????????????????????????????????????????????????????????????????????????????????????????????????????????????????????????????????????????????????????????????????????????????????????????????????????????????????????????????????????????????????????????????????????????????????????????????????????????????????????????????????????????????????????????????????????????????????????????????????????????????????????????????????????????????????????????????????????????????????????????????????????????????????????????????????????????????????????????
fossil                                    ????????????????????????????????????????????????????????????????????????????????????????????????????????????????????????????????????????????????????????????????????????????????????????????????????????????????????????????????????????????????????????????????????????????????????????????????????????????????????????????????????????????????????????????????????????????????????????????????????????????????????????????????????????????????????????????????????????????????????????????????????????????????????????????????????????????????????????????????????????????????????????????????????????????????????????????????????????????????????????????????????????????????????????????????????????????????????????????????????????????????????????????????????????????????????????????????????????????????????????????????????????????????????????????????????????????????????????????????????????????????????????????????????????????????????????????????????????????????????????????????????????????????????????????????????????????????????????????????????????????????????????????????????????????????????????????????????????????????????????????????????????????????????
fossil                                    ????????????????????????????????????????????????????????????????????????????????????????????????????????????????????????????????????????????????????????????????????????????????????????????????????????????????????????????????????????????????????????????????????????????????????????????????????????????????????????????????????????????????????????????????????????????????????????????????????????????????????????????????????????????????????????????????????????????????????????????????????????????????????????????????????????????????????????????????????????????????????????????????????????????????????????????????????????????????????????????????????????????????????????????????????????????????????????????????????????????????????????????????????????????????????????????????????????????????????????????????????????????????????????????????????????????????????????????????????????????????????????????????????????????????????????????????????????????????????????????????????????????????????????????????????????????????????????????????????????????????????????????????????????????????????????????????????????????????????????????????????????????????????
fossil                                    ????????????????????????????????????????????????????????????????????????????????????????????????????????????????????????????????????????????????????????????????????????????????????????????????????????????????????????????????????????????????????????????????????????????????????????????????????????????????????????????????????????????????????????????????????????????????????????????????????????????????????????????????????????????????????????????????????????????????????????????????????????????????????????????????????????????????????????????????????????????????????????????????????????????????????????????????????????????????????????????????????????????????????????????????????????????????????????????????????????????????????????????????????????????????????????????????????????????????????????????????????????????????????????????????????????????????????????????????????????????????????????????????????????????????????????????????????????????????????????????????????????????????????????????????????????????????????????????????????????????????????????????????????????????????????????????????????????????????????????????????????????????????????
fossil                                    ????????????????????????????????????????????????????????????????????????????????????????????????????????????????????????????????????????????????????????????????????????????????????????????????????????????????????????????????????????????????????????????????????????????????????????????????????????????????????????????????????????????????????????????????????????????????????????????????????????????????????????????????????????????????????????????????????????????????????????????????????????????????????????????????????????????????????????????????????????????????????????????????????????????????????????????????????????????????????????????????????????????????????????????????????????????????????????????????????????????????????????????????????????????????????????????????????????????????????????????????????????????????????????????????????????????????????????????????????????????????????????????????????????????????????????????????????????????????????????????????????????????????????????????????????????????????????????????????????????????????????????????????????????????????????????????????????????????????????????????????????????????????????
fossil                                    ????????????????????????????????????????????????????????????????????????????????????????????????????????????????????????????????????????????????????????????????????????????????????????????????????????????????????????????????????????????????????????????????????????????????????????????????????????????????????????????????????????????????????????????????????????????????????????????????????????????????????????????????????????????????????????????????????????????????????????????????????????????????????????????????????????????????????????????????????????????????????????????????????????????????????????????????????????????????????????????????????????????????????????????????????????????????????????????????????????????????????????????????????????????????????????????????????????????????????????????????????????????????????????????????????????????????????????????????????????????????????????????????????????????????????????????????????????????????????????????????????????????????????????????????????????????????????????????????????????????????????????????????????????????????????????????????????????????????????????????????????????????????????
fossil                                    ????????????????????????????????????????????????????????????????????????????????????????????????????????????????????????????????????????????????????????????????????????????????????????????????????????????????????????????????????????????????????????????????????????????????????????????????????????????????????????????????????????????????????????????????????????????????????????????????????????????????????????????????????????????????????????????????????????????????????????????????????????????????????????????????????????????????????????????????????????????????????????????????????????????????????????????????????????????????????????????????????????????????????????????????????????????????????????????????????????????????????????????????????????????????????????????????????????????????????????????????????????????????????????????????????????????????????????????????????????????????????????????????????????????????????????????????????????????????????????????????????????????????????????????????????????????????????????????????????????????????????????????????????????????????????????????????????????????????????????????????????????????????????
fossil                                    ????????????????????????????????????????????????????????????????????????????????????????????????????????????????????????????????????????????????????????????????????????????????????????????????????????????????????????????????????????????????????????????????????????????????????????????????????????????????????????????????????????????????????????????????????????????????????????????????????????????????????????????????????????????????????????????????????????????????????????????????????????????????????????????????????????????????????????????????????????????????????????????????????????????????????????????????????????????????????????????????????????????????????????????????????????????????????????????????????????????????????????????????????????????????????????????????????????????????????????????????????????????????????????????????????????????????????????????????????????????????????????????????????????????????????????????????????????????????????????????????????????????????????????????????????????????????????????????????????????????????????????????????????????????????????????????????????????????????????????????????????????????????????
fossil                                    ????????????????????????????????????????????????????????????????????????????????????????????????????????????????????????????????????????????????????????????????????????????????????????????????????????????????????????????????????????????????????????????????????????????????????????????????????????????????????????????????????????????????????????????????????????????????????????????????????????????????????????????????????????????????????????????????????????????????????????????????????????????????????????????????????????????????????????????????????????????????????????????????????????????????????????????????????????????????????????????????????????????????????????????????????????????????????????????????????????????????????????????????????????????????????????????????????????????????????????????????????????????????????????????????????????????????????????????????????????????????????????????????????????????????????????????????????????????????????????????????????????????????????????????????????????????????????????????????????????????????????????????????????????????????????????????????????????????????????????????????????????????????????
fossil                                    ????????????????????????????????????????????????????????????????????????????????????????????????????????????????????????????????????????????????????????????????????????????????????????????????????????????????????????????????????????????????????????????????????????????????????????????????????????????????????????????????????????????????????????????????????????????????????????????????????????????????????????????????????????????????????????????????????????????????????????????????????????????????????????????????????????????????????????????????????????????????????????????????????????????????????????????????????????????????????????????????????????????????????????????????????????????????????????????????????????????????????????????????????????????????????????????????????????????????????????????????????????????????????????????????????????????????????????????????????????????????????????????????????????????????????????????????????????????????????????????????????????????????????????????????????????????????????????????????????????????????????????????????????????????????????????????????????????????????????????????????????????????????????
fossil                                    ????????????????????????????????????????????????????????????????????????????????????????????????????????????????????????????????????????????????????????????????????????????????????????????????????????????????????????????????????????????????????????????????????????????????????????????????????????????????????????????????????????????????????????????????????????????????????????????????????????????????????????????????????????????????????????????????????????????????????????????????????????????????????????????????????????????????????????????????????????????????????????????????????????????????????????????????????????????????????????????????????????????????????????????????????????????????????????????????????????????????????????????????????????????????????????????????????????????????????????????????????????????????????????????????????????????????????????????????????????????????????????????????????????????????????????????????????????????????????????????????????????????????????????????????????????????????????????????????????????????????????????????????????????????????????????????????????????????????????????????????????????????????????
fossil                                    ????????????????????????????????????????????????????????????????????????????????????????????????????????????????????????????????????????????????????????????????????????????????????????????????????????????????????????????????????????????????????????????????????????????????????????????????????????????????????????????????????????????????????????????????????????????????????????????????????????????????????????????????????????????????????????????????????????????????????????????????????????????????????????????????????????????????????????????????????????????????????????????????????????????????????????????????????????????????????????????????????????????????????????????????????????????????????????????????????????????????????????????????????????????????????????????????????????????????????????????????????????????????????????????????????????????????????????????????????????????????????????????????????????????????????????????????????????????????????????????????????????????????????????????????????????????????????????????????????????????????????????????????????????????????????????????????????????????????????????????????????????????????????
fossil                                    ????????????????????????????????????????????????????????????????????????????????????????????????????????????????????????????????????????????????????????????????????????????????????????????????????????????????????????????????????????????????????????????????????????????????????????????????????????????????????????????????????????????????????????????????????????????????????????????????????????????????????????????????????????????????????????????????????????????????????????????????????????????????????????????????????????????????????????????????????????????????????????????????????????????????????????????????????????????????????????????????????????????????????????????????????????????????????????????????????????????????????????????????????????????????????????????????????????????????????????????????????????????????????????????????????????????????????????????????????????????????????????????????????????????????????????????????????????????????????????????????????????????????????????????????????????????????????????????????????????????????????????????????????????????????????????????????????????????????????????????????????????????????????
fossil                                    ????????????????????????????????????????????????????????????????????????????????????????????????????????????????????????????????????????????????????????????????????????????????????????????????????????????????????????????????????????????????????????????????????????????????????????????????????????????????????????????????????????????????????????????????????????????????????????????????????????????????????????????????????????????????????????????????????????????????????????????????????????????????????????????????????????????????????????????????????????????????????????????????????????????????????????????????????????????????????????????????????????????????????????????????????????????????????????????????????????????????????????????????????????????????????????????????????????????????????????????????????????????????????????????????????????????????????????????????????????????????????????????????????????????????????????????????????????????????????????????????????????????????????????????????????????????????????????????????????????????????????????????????????????????????????????????????????????????????????????????????????????????????????
fossil                                    ????????????????????????????????????????????????????????????????????????????????????????????????????????????????????????????????????????????????????????????????????????????????????????????????????????????????????????????????????????????????????????????????????????????????????????????????????????????????????????????????????????????????????????????????????????????????????????????????????????????????????????????????????????????????????????????????????????????????????????????????????????????????????????????????????????????????????????????????????????????????????????????????????????????????????????????????????????????????????????????????????????????????????????????????????????????????????????????????????????????????????????????????????????????????????????????????????????????????????????????????????????????????????????????????????????????????????????????????????????????????????????????????????????????????????????????????????????????????????????????????????????????????????????????????????????????????????????????????????????????????????????????????????????????????????????????????????????????????????????????????????????????????????
fossil                                    ????????????????????????????????????????????????????????????????????????????????????????????????????????????????????????????????????????????????????????????????????????????????????????????????????????????????????????????????????????????????????????????????????????????????????????????????????????????????????????????????????????????????????????????????????????????????????????????????????????????????????????????????????????????????????????????????????????????????????????????????????????????????????????????????????????????????????????????????????????????????????????????????????????????????????????????????????????????????????????????????????????????????????????????????????????????????????????????????????????????????????????????????????????????????????????????????????????????????????????????????????????????????????????????????????????????????????????????????????????????????????????????????????????????????????????????????????????????????????????????????????????????????????????????????????????????????????????????????????????????????????????????????????????????????????????????????????????????????????????????????????????????????????
fossil                                    ????????????????????????????????????????????????????????????????????????????????????????????????????????????????????????????????????????????????????????????????????????????????????????????????????????????????????????????????????????????????????????????????????????????????????????????????????????????????????????????????????????????????????????????????????????????????????????????????????????????????????????????????????????????????????????????????????????????????????????????????????????????????????????????????????????????????????????????????????????????????????????????????????????????????????????????????????????????????????????????????????????????????????????????????????????????????????????????????????????????????????????????????????????????????????????????????????????????????????????????????????????????????????????????????????????????????????????????????????????????????????????????????????????????????????????????????????????????????????????????????????????????????????????????????????????????????????????????????????????????????????????????????????????????????????????????????????????????????????????????????????????????????????
fossil                                    ????????????????????????????????????????????????????????????????????????????????????????????????????????????????????????????????????????????????????????????????????????????????????????????????????????????????????????????????????????????????????????????????????????????????????????????????????????????????????????????????????????????????????????????????????????????????????????????????????????????????????????????????????????????????????????????????????????????????????????????????????????????????????????????????????????????????????????????????????????????????????????????????????????????????????????????????????????????????????????????????????????????????????????????????????????????????????????????????????????????????????????????????????????????????????????????????????????????????????????????????????????????????????????????????????????????????????????????????????????????????????????????????????????????????????????????????????????????????????????????????????????????????????????????????????????????????????????????????????????????????????????????????????????????????????????????????????????????????????????????????????????????????????
fossil                                    ????????????????????????????????????????????????????????????????????????????????????????????????????????????????????????????????????????????????????????????????????????????????????????????????????????????????????????????????????????????????????????????????????????????????????????????????????????????????????????????????????????????????????????????????????????????????????????????????????????????????????????????????????????????????????????????????????????????????????????????????????????????????????????????????????????????????????????????????????????????????????????????????????????????????????????????????????????????????????????????????????????????????????????????????????????????????????????????????????????????????????????????????????????????????????????????????????????????????????????????????????????????????????????????????????????????????????????????????????????????????????????????????????????????????????????????????????????????????????????????????????????????????????????????????????????????????????????????????????????????????????????????????????????????????????????????????????????????????????????????????????????????????????
fossil                                    ????????????????????????????????????????????????????????????????????????????????????????????????????????????????????????????????????????????????????????????????????????????????????????????????????????????????????????????????????????????????????????????????????????????????????????????????????????????????????????????????????????????????????????????????????????????????????????????????????????????????????????????????????????????????????????????????????????????????????????????????????????????????????????????????????????????????????????????????????????????????????????????????????????????????????????????????????????????????????????????????????????????????????????????????????????????????????????????????????????????????????????????????????????????????????????????????????????????????????????????????????????????????????????????????????????????????????????????????????????????????????????????????????????????????????????????????????????????????????????????????????????????????????????????????????????????????????????????????????????????????????????????????????????????????????????????????????????????????????????????????????????????????????
fossil                                    ????????????????????????????????????????????????????????????????????????????????????????????????????????????????????????????????????????????????????????????????????????????????????????????????????????????????????????????????????????????????????????????????????????????????????????????????????????????????????????????????????????????????????????????????????????????????????????????????????????????????????????????????????????????????????????????????????????????????????????????????????????????????????????????????????????????????????????????????????????????????????????????????????????????????????????????????????????????????????????????????????????????????????????????????????????????????????????????????????????????????????????????????????????????????????????????????????????????????????????????????????????????????????????????????????????????????????????????????????????????????????????????????????????????????????????????????????????????????????????????????????????????????????????????????????????????????????????????????????????????????????????????????????????????????????????????????????????????????????????????????????????????????????
fossil                                    ????????????????????????????????????????????????????????????????????????????????????????????????????????????????????????????????????????????????????????????????????????????????????????????????????????????????????????????????????????????????????????????????????????????????????????????????????????????????????????????????????????????????????????????????????????????????????????????????????????????????????????????????????????????????????????????????????????????????????????????????????????????????????????????????????????????????????????????????????????????????????????????????????????????????????????????????????????????????????????????????????????????????????????????????????????????????????????????????????????????????????????????????????????????????????????????????????????????????????????????????????????????????????????????????????????????????????????????????????????????????????????????????????????????????????????????????????????????????????????????????????????????????????????????????????????????????????????????????????????????????????????????????????????????????????????????????????????????????????????????????????????????????????
fossil                                    ????????????????????????????????????????????????????????????????????????????????????????????????????????????????????????????????????????????????????????????????????????????????????????????????????????????????????????????????????????????????????????????????????????????????????????????????????????????????????????????????????????????????????????????????????????????????????????????????????????????????????????????????????????????????????????????????????????????????????????????????????????????????????????????????????????????????????????????????????????????????????????????????????????????????????????????????????????????????????????????????????????????????????????????????????????????????????????????????????????????????????????????????????????????????????????????????????????????????????????????????????????????????????????????????????????????????????????????????????????????????????????????????????????????????????????????????????????????????????????????????????????????????????????????????????????????????????????????????????????????????????????????????????????????????????????????????????????????????????????????????????????????????????
fossil                                    ????????????????????????????????????????????????????????????????????????????????????????????????????????????????????????????????????????????????????????????????????????????????????????????????????????????????????????????????????????????????????????????????????????????????????????????????????????????????????????????????????????????????????????????????????????????????????????????????????????????????????????????????????????????????????????????????????????????????????????????????????????????????????????????????????????????????????????????????????????????????????????????????????????????????????????????????????????????????????????????????????????????????????????????????????????????????????????????????????????????????????????????????????????????????????????????????????????????????????????????????????????????????????????????????????????????????????????????????????????????????????????????????????????????????????????????????????????????????????????????????????????????????????????????????????????????????????????????????????????????????????????????????????????????????????????????????????????????????????????????????????????????????????
fossil                                    ????????????????????????????????????????????????????????????????????????????????????????????????????????????????????????????????????????????????????????????????????????????????????????????????????????????????????????????????????????????????????????????????????????????????????????????????????????????????????????????????????????????????????????????????????????????????????????????????????????????????????????????????????????????????????????????????????????????????????????????????????????????????????????????????????????????????????????????????????????????????????????????????????????????????????????????????????????????????????????????????????????????????????????????????????????????????????????????????????????????????????????????????????????????????????????????????????????????????????????????????????????????????????????????????????????????????????????????????????????????????????????????????????????????????????????????????????????????????????????????????????????????????????????????????????????????????????????????????????????????????????????????????????????????????????????????????????????????????????????????????????????????????????
fossil                                    ????????????????????????????????????????????????????????????????????????????????????????????????????????????????????????????????????????????????????????????????????????????????????????????????????????????????????????????????????????????????????????????????????????????????????????????????????????????????????????????????????????????????????????????????????????????????????????????????????????????????????????????????????????????????????????????????????????????????????????????????????????????????????????????????????????????????????????????????????????????????????????????????????????????????????????????????????????????????????????????????????????????????????????????????????????????????????????????????????????????????????????????????????????????????????????????????????????????????????????????????????????????????????????????????????????????????????????????????????????????????????????????????????????????????????????????????????????????????????????????????????????????????????????????????????????????????????????????????????????????????????????????????????????????????????????????????????????????????????????????????????????????????????
fossil                                    ????????????????????????????????????????????????????????????????????????????????????????????????????????????????????????????????????????????????????????????????????????????????????????????????????????????????????????????????????????????????????????????????????????????????????????????????????????????????????????????????????????????????????????????????????????????????????????????????????????????????????????????????????????????????????????????????????????????????????????????????????????????????????????????????????????????????????????????????????????????????????????????????????????????????????????????????????????????????????????????????????????????????????????????????????????????????????????????????????????????????????????????????????????????????????????????????????????????????????????????????????????????????????????????????????????????????????????????????????????????????????????????????????????????????????????????????????????????????????????????????????????????????????????????????????????????????????????????????????????????????????????????????????????????????????????????????????????????????????????????????????????????????????
fossil                                    ????????????????????????????????????????????????????????????????????????????????????????????????????????????????????????????????????????????????????????????????????????????????????????????????????????????????????????????????????????????????????????????????????????????????????????????????????????????????????????????????????????????????????????????????????????????????????????????????????????????????????????????????????????????????????????????????????????????????????????????????????????????????????????????????????????????????????????????????????????????????????????????????????????????????????????????????????????????????????????????????????????????????????????????????????????????????????????????????????????????????????????????????????????????????????????????????????????????????????????????????????????????????????????????????????????????????????????????????????????????????????????????????????????????????????????????????????????????????????????????????????????????????????????????????????????????????????????????????????????????????????????????????????????????????????????????????????????????????????????????????????????????????????
fossil                                    ????????????????????????????????????????????????????????????????????????????????????????????????????????????????????????????????????????????????????????????????????????????????????????????????????????????????????????????????????????????????????????????????????????????????????????????????????????????????????????????????????????????????????????????????????????????????????????????????????????????????????????????????????????????????????????????????????????????????????????????????????????????????????????????????????????????????????????????????????????????????????????????????????????????????????????????????????????????????????????????????????????????????????????????????????????????????????????????????????????????????????????????????????????????????????????????????????????????????????????????????????????????????????????????????????????????????????????????????????????????????????????????????????????????????????????????????????????????????????????????????????????????????????????????????????????????????????????????????????????????????????????????????????????????????????????????????????????????????????????????????????????????????????
fossil                                    ????????????????????????????????????????????????????????????????????????????????????????????????????????????????????????????????????????????????????????????????????????????????????????????????????????????????????????????????????????????????????????????????????????????????????????????????????????????????????????????????????????????????????????????????????????????????????????????????????????????????????????????????????????????????????????????????????????????????????????????????????????????????????????????????????????????????????????????????????????????????????????????????????????????????????????????????????????????????????????????????????????????????????????????????????????????????????????????????????????????????????????????????????????????????????????????????????????????????????????????????????????????????????????????????????????????????????????????????????????????????????????????????????????????????????????????????????????????????????????????????????????????????????????????????????????????????????????????????????????????????????????????????????????????????????????????????????????????????????????????????????????????????????
fossil                                    ????????????????????????????????????????????????????????????????????????????????????????????????????????????????????????????????????????????????????????????????????????????????????????????????????????????????????????????????????????????????????????????????????????????????????????????????????????????????????????????????????????????????????????????????????????????????????????????????????????????????????????????????????????????????????????????????????????????????????????????????????????????????????????????????????????????????????????????????????????????????????????????????????????????????????????????????????????????????????????????????????????????????????????????????????????????????????????????????????????????????????????????????????????????????????????????????????????????????????????????????????????????????????????????????????????????????????????????????????????????????????????????????????????????????????????????????????????????????????????????????????????????????????????????????????????????????????????????????????????????????????????????????????????????????????????????????????????????????????????????????????????????????????
fossil                                    ????????????????????????????????????????????????????????????????????????????????????????????????????????????????????????????????????????????????????????????????????????????????????????????????????????????????????????????????????????????????????????????????????????????????????????????????????????????????????????????????????????????????????????????????????????????????????????????????????????????????????????????????????????????????????????????????????????????????????????????????????????????????????????????????????????????????????????????????????????????????????????????????????????????????????????????????????????????????????????????????????????????????????????????????????????????????????????????????????????????????????????????????????????????????????????????????????????????????????????????????????????????????????????????????????????????????????????????????????????????????????????????????????????????????????????????????????????????????????????????????????????????????????????????????????????????????????????????????????????????????????????????????????????????????????????????????????????????????????????????????????????????????????
fossil                                    ????????????????????????????????????????????????????????????????????????????????????????????????????????????????????????????????????????????????????????????????????????????????????????????????????????????????????????????????????????????????????????????????????????????????????????????????????????????????????????????????????????????????????????????????????????????????????????????????????????????????????????????????????????????????????????????????????????????????????????????????????????????????????????????????????????????????????????????????????????????????????????????????????????????????????????????????????????????????????????????????????????????????????????????????????????????????????????????????????????????????????????????????????????????????????????????????????????????????????????????????????????????????????????????????????????????????????????????????????????????????????????????????????????????????????????????????????????????????????????????????????????????????????????????????????????????????????????????????????????????????????????????????????????????????????????????????????????????????????????????????????????????????????
fossil                                    ????????????????????????????????????????????????????????????????????????????????????????????????????????????????????????????????????????????????????????????????????????????????????????????????????????????????????????????????????????????????????????????????????????????????????????????????????????????????????????????????????????????????????????????????????????????????????????????????????????????????????????????????????????????????????????????????????????????????????????????????????????????????????????????????????????????????????????????????????????????????????????????????????????????????????????????????????????????????????????????????????????????????????????????????????????????????????????????????????????????????????????????????????????????????????????????????????????????????????????????????????????????????????????????????????????????????????????????????????????????????????????????????????????????????????????????????????????????????????????????????????????????????????????????????????????????????????????????????????????????????????????????????????????????????????????????????????????????????????????????????????????????????????
fossil                                    ????????????????????????????????????????????????????????????????????????????????????????????????????????????????????????????????????????????????????????????????????????????????????????????????????????????????????????????????????????????????????????????????????????????????????????????????????????????????????????????????????????????????????????????????????????????????????????????????????????????????????????????????????????????????????????????????????????????????????????????????????????????????????????????????????????????????????????????????????????????????????????????????????????????????????????????????????????????????????????????????????????????????????????????????????????????????????????????????????????????????????????????????????????????????????????????????????????????????????????????????????????????????????????????????????????????????????????????????????????????????????????????????????????????????????????????????????????????????????????????????????????????????????????????????????????????????????????????????????????????????????????????????????????????????????????????????????????????????????????????????????????????????????
fossil                                    ????????????????????????????????????????????????????????????????????????????????????????????????????????????????????????????????????????????????????????????????????????????????????????????????????????????????????????????????????????????????????????????????????????????????????????????????????????????????????????????????????????????????????????????????????????????????????????????????????????????????????????????????????????????????????????????????????????????????????????????????????????????????????????????????????????????????????????????????????????????????????????????????????????????????????????????????????????????????????????????????????????????????????????????????????????????????????????????????????????????????????????????????????????????????????????????????????????????????????????????????????????????????????????????????????????????????????????????????????????????????????????????????????????????????????????????????????????????????????????????????????????????????????????????????????????????????????????????????????????????????????????????????????????????????????????????????????????????????????????????????????????????????????
fossil                                    ????????????????????????????????????????????????????????????????????????????????????????????????????????????????????????????????????????????????????????????????????????????????????????????????????????????????????????????????????????????????????????????????????????????????????????????????????????????????????????????????????????????????????????????????????????????????????????????????????????????????????????????????????????????????????????????????????????????????????????????????????????????????????????????????????????????????????????????????????????????????????????????????????????????????????????????????????????????????????????????????????????????????????????????????????????????????????????????????????????????????????????????????????????????????????????????????????????????????????????????????????????????????????????????????????????????????????????????????????????????????????????????????????????????????????????????????????????????????????????????????????????????????????????????????????????????????????????????????????????????????????????????????????????????????????????????????????????????????????????????????????????????????????
fossil                                    ????????????????????????????????????????????????????????????????????????????????????????????????????????????????????????????????????????????????????????????????????????????????????????????????????????????????????????????????????????????????????????????????????????????????????????????????????????????????????????????????????????????????????????????????????????????????????????????????????????????????????????????????????????????????????????????????????????????????????????????????????????????????????????????????????????????????????????????????????????????????????????????????????????????????????????????????????????????????????????????????????????????????????????????????????????????????????????????????????????????????????????????????????????????????????????????????????????????????????????????????????????????????????????????????????????????????????????????????????????????????????????????????????????????????????????????????????????????????????????????????????????????????????????????????????????????????????????????????????????????????????????????????????????????????????????????????????????????????????????????????????????????????????
fossil                                    ????????????????????????????????????????????????????????????????????????????????????????????????????????????????????????????????????????????????????????????????????????????????????????????????????????????????????????????????????????????????????????????????????????????????????????????????????????????????????????????????????????????????????????????????????????????????????????????????????????????????????????????????????????????????????????????????????????????????????????????????????????????????????????????????????????????????????????????????????????????????????????????????????????????????????????????????????????????????????????????????????????????????????????????????????????????????????????????????????????????????????????????????????????????????????????????????????????????????????????????????????????????????????????????????????????????????????????????????????????????????????????????????????????????????????????????????????????????????????????????????????????????????????????????????????????????????????????????????????????????????????????????????????????????????????????????????????????????????????????????????????????????????????
fossil                                    ????????????????????????????????????????????????????????????????????????????????????????????????????????????????????????????????????????????????????????????????????????????????????????????????????????????????????????????????????????????????????????????????????????????????????????????????????????????????????????????????????????????????????????????????????????????????????????????????????????????????????????????????????????????????????????????????????????????????????????????????????????????????????????????????????????????????????????????????????????????????????????????????????????????????????????????????????????????????????????????????????????????????????????????????????????????????????????????????????????????????????????????????????????????????????????????????????????????????????????????????????????????????????????????????????????????????????????????????????????????????????????????????????????????????????????????????????????????????????????????????????????????????????????????????????????????????????????????????????????????????????????????????????????????????????????????????????????????????????????????????????????????????????
fossil                                    ????????????????????????????????????????????????????????????????????????????????????????????????????????????????????????????????????????????????????????????????????????????????????????????????????????????????????????????????????????????????????????????????????????????????????????????????????????????????????????????????????????????????????????????????????????????????????????????????????????????????????????????????????????????????????????????????????????????????????????????????????????????????????????????????????????????????????????????????????????????????????????????????????????????????????????????????????????????????????????????????????????????????????????????????????????????????????????????????????????????????????????????????????????????????????????????????????????????????????????????????????????????????????????????????????????????????????????????????????????????????????????????????????????????????????????????????????????????????????????????????????????????????????????????????????????????????????????????????????????????????????????????????????????????????????????????????????????????????????????????????????????????????????


[MT-RNR1 (= mt 12S rDNA)  280 bp; multiple alignment and alignment ambiguous regions deleted as in Gatesy (1998)]
Orycteropus_afer [U97338]                         GCCTAGCCATAAACTTAAATCAAAATTATTCGCCAGAGAACTACAAGCAACAGCTTAAAACTCAAAGGACTTGGCGGTGCTTTATATAGAGGAGCCTGTTATGTAATCGATAAACCCCGATATACCTCACCATTATATACCGCCATCTTCAGCAAACCCGTAAGCCAAAATAAAAACGTTAGGTCAAGGTGTAGCCAATGTGATGGCAATAAATGGGCTACATTTTCGGAGGATTTAGTAGTAAAAAGAATAGAGAGCTTAATTGAATAAGGCCATGAAG
Bos_taurus  [J01394]                              GCTTAGCCCTAAACACAGATCAAAATTATTCGCCAGAGTACTACTAGCAACAGCTTAAAACTCAAAGGACTTGGCGGTGCTTTATATAGAGGAGCCTGTTCTATAATCGATAAACCCCGATAAACCTCACCAATATATACCGCCATCTTCAGCAAACCCGTAAGCGTAAATAAAAACGTTAGGTCAAGGTGTAACCTATGAAATGGGAAGAAATGGGCTACATTCTCGGAGGATTTAGCAGTAAAAAGAATAGAGTGCTTAGTTGAATTAGGCCATGAAG   
Ovis_aries  [AF010406]                            GCTTAGCCCTAAACACAAATCAAAATTATTCGCCAGAGTACTACCG-CAACAGCCCGAAACTCAAAGGACTTGGCGGTGCTTTATATAGAGGAGCCTGTTCTATAATCGATAAACCCCGATAAACCTCACCAATATATACCGCCATCTTCAGCAAACCCGTAAGCTCAAATAAAGACGTTAGGTCAAGGTGTAACCTATGGAGTGGGAAGAAATGGGCTACATTTTCGGAGGATTTAGCAGTAAAAAGAATAGAGTGCTTAGTTGAATCAGGCCATGAAG
Odocoileus_virginianus  [M35874]                  GCTTAGCCCTAAACATAAATCAAAACTATTCGCCAGAGTACTACCGGCAATAGCTTAAAACTCAAAGGACTTGGCGGTGCTTTATATAGAGGAGCCTGTTCTATAATCGATAAACCCCGATAGACCTTACCACTATATACCGCCATCTTCAGCAAACCCGTAAGCACAAATAAAAACGTTAGGTCAAGGTGTAACCTATGGAGTGGAAAGAAATGGGCTACATTTTCGGAGGATTTAGCAGTAAAAAGAATAGAGTGCTTAGTTGAATTAGGCCATGAAG
Cervus_unicolor  [M35875]                         GCCTAGCCTTAAACACAAATCAAAACTATTCGCCAGAGTACTACCGGCAATAGCTTAAAACTCAAAGGACTTGGCGGTGCTTTACATAGAGGAGCCTGTTCTATAATCGATAAACCCCGATAAACCTCACCATTATATACCGCCATCTTCAGCAAACCCGTAAGCACAAATAAAAACGTTAGGTCAAGGTGTAACCTATGGAACGGAAAGAAATGGGCTACATTTTCGGAGGATTTAGCAGTAAAAAGAATAGAGTGCTTAGTTGAATTAGGCCATGAAG
Giraffa_camelopardalis  [Tanhauser, unpublished]  GCTTAGCCTTAAACACAAATCAAAATTATTCGCCAGAGTACTACTAGCAATAGCCTAAAACTCAAAGGACTTGGCGGTGCTTTATATAGAGGAGCCTGTTCTATAATCGATAAACCCCGATAAACCTCACCAGTATATACCGCCATCTTCAGCAAACCCGTAAGCGAAAATAAAAACGTTAGGTCAAGGTGTAACCTATGGAATGGGAAGAAATGGGCTACATTTTCGGAGGATTTAGTAGTAAAAAGAATAGAGTGCTTAGTTGAATTAGGCCATGAAG   
Antilocapra_americana  [M55540]                   GCTTAGCCATAAACACAGGTCAAAATTATTCGCCAGAGTACTACTAGCAACTGCTTAAAACTCAAAGGACTTGGCGGTGCTTTACATAGAGGAGCCTGTTCTATAATCGATAAACCCCGATAAACCTCACCAATATATACCGCCATCTTCAGCAAACCCGTAAGCATAAATAAAAACGTTAGGTCAAGGTGTAACCTATGGGTTGGAAAGAAATGGGCTACATTTTCGGAGGATTTAGTAGTAAAAAGAATAGAGCGCTTAGTTGAATTAGGCTATGAAG   
Moschus_moschiferus  [AY121988]                   GCTTAGCCCTAAACACAAATCAAAATTATTCGCCAGAGTACTACCAGCAACAGCTTAAAACTCAAAGGACTTGGCGGTGCTTCACATAGAGGAGCCTGTTCTATAATCGATAAACCCCGATAAACCTTACCAATATATACCGCCATCTTCAGCAAACCCGTAAGCACAAACAAAAACGTTAGGTCAAGGTGTAACCTATGGAATGGGATGAAATGGGCTACATTTTCGGAGGATTTAGTAGTAAAAAGAATAGAGTGCTTAGTTGAATTAGGCCATGAAG
Tragulus_napu  [M55539]                           GCTTAGCCCTAAACATAAATCAAAACTATTCGCCAGAGAACTACTAGCCACAGCTTAAAACTCAAAGGACTTGGCGGTGCTTTATATAGAGGAGCCTGTTCTGTGATCGATAAACCCCGATAAACCTCACCAATATATACCGCCATCTTCAGCAAACCCGTAAGCTTAAATAAAAACGTTAGGTCAAGGTGTAGCCAATGGGGTGGGAAGAAATGGGCTACATTTTCGGAGGATTTAGTAGTAAGAGGAATAGAGTGCTTAGCTGAACTAGGCTATGAAG   
Tursiops_truncatus [U13100]                       ??????TCGTAAACTTAAATCAAGATTATTCGCCAGAGTACTATCGGCAACAGCCCAAAACTCAAAGGACTTGGCGGTGCTTCATATAGAGGAGCCTGTTCTGTAAACGATAAACCACGATTAACCTCACCAATATATACCGCCATCTTCAGCAAACCCGTAAGCACAAGTAAAAACGTTAGGTCAAGGTGTAACCTATGGATTGGGAAGAAATGGGCTACATTTTCGGAGGATTTAGCAGTAAAAAGAATAGAATGCTTAATTGAATAAGGCCA?????   
Monodon_monoceros  [AF334519]                     ??TTAGTCGTAAACTTAAATCAAGACTATTCGCCAGAGTACTACCGGCAACAGCCCGAAACTCAAAGGACTTGGCGGTGTTTCATATAGAGGAGCCTGTTCTATAAACGATAAACCCCGATCAACCTCACCAATATATACCGCCATCTTCAGCAAACCCGTAAGCACAAGTAAAAACGTTAGGTCAAGGTGTAACCTATGGGTTGGGAAGAAATGGGCTACATTTTCGGAGGATTTAGCAGTAAAAAGAATAGAATGCTTAATTGAATAAGGCCATGAAA
Inia_geoffrensis  [U13087]                        ??????CCGTAAACTTAAATCAAGACCATTCGCCAGAGTACTACCGGCAACAGCCCAAAACTCAAAGGACTTGGCGGTGCTTCGCATAGAGGAGCCTGTTCTATAAACGATAAACCCCGATTAACCTCACCAATATATACCGCCATCTCAAGCAAACCCGTAAGCATAAATAAGAACGTTAGGTCAAGGTGTAACTTATGAGTTGGGAAGAAATGGGCTACATTTTCGGAGGATTTAGTAGTAAAAAGAGTAGAGTGCTTATTTGAATAAGGCCA?????   
Pontoporia_blainvillei  [AF334518]                GCTTAGTCGTAAACCCAATTCAAGACCATTCGCCAGAGTACTACCGGCAACAGCCTAAAACTCAAAAGACTTGGCGGTGCTTCACATAGAGGAGCCTGTTCTATAAACGATAAACCCCGATAAACCTCACCAATATATACCGCCATCTCAAGCAAACCCGTAAGCACAAACAAAAACGTTAGGTCAAGGTGTAACCTATGGGTTGGAAAGAAATGGGCTACATTTTCGGAGGATTTAGCAGTAAAAAGAATAGAGTGCTTATTTGAACAAGGCCATGAAG
Kogia_breviceps  [U13088]                         ??????CCGTAAACCTAAATCAAGATTATTCGCCAGAGTACTACTAGCAACAGCCTGAAACTCAAAGGACTTGGCGGTGCTTCATATAGAGGAGCCTGTTCTGTAACCGATAAACCCCGATCAACCTCACCAATATATACCGCCATCTTCAGCAAACCCGTAAGCATAAGTAAAAACGTTAGGTCAAGGTGTAACTCATGGGGTGGGAAGAAATGGGCTACATTTTCGGAGGATTTAGTAGTAAAAAGAATAGAGTGCTTAATTGAATAAGGCCA?????   
Ziphius_cavirostris  [U13101]                     ??????CCGTAAACCTAAACCAAGACTGTTCGCCAGAGTACTACTAGCCATAGCCTAAAACTCAAGGGACTTGGCGGTGCTTCATATAGAGGAGCCTGTTCTATAATCGATAAACCCCGATCAACCTCACCAATATATACCGCCATCTCCAGCGAACCCGTAAGCATAAATAAAAACGTTAGGTCAAGGTGTAACCTATGGGGTGGGAAGAAATGGGCTACATTTTCGGAGGATTTAGCAGTAAAAAGAGCAGAGTGCTTAATTGAATAAGGCCA?????   
Balaenoptera_physalus  [X61145]                   GCTTAGTCGTAAACCCCAATCAAGACTATTCGCCAGAGTACTACTAGCAACAGCCTAAAACTCAAAGGACTTGGCGGTGCCTCATATAGAGGAGCCTGTTCTGTAACCGATAAACCCCGATCAACCTCACCAATATATACCGCCATCTTCAGCAAACCCGTAAGCATAAATAAAAACGTTAGGTCAAGGTGTAACCCATGGGTTGGGAAGTAATGGGCTACATTTTCGGAGGATTTAGTAGTAAAAAGAGCAGAGTGCTTGATTGAATAAGGCCATGA-G   
Hippopotamus_amphibius  [AF107217]                GCTTAGCCCTAAACACAGATCAAAANTATTCGCCAGAGTACTACTAGCAACAGCTTAAAACTCAAAGGACTTGGCGGTGCTNCATATAGAGGAGCCTGTTCTATAATCGATAAACCCCGATAAACCTCACCAATATATACCGCCATCTCCAGCAAACCCGTAAGCTCAAATAAAGACGTTAGGTCAAGGTGTAACCTATGGGCTGGGAAGAAATGGGCTACATTTTCGGAGGATTTAGTAGTAAAAAGAGTAGAGTGCTTGATTGAACAAGGCCATGAAG   
Choeropsis_liberiensis  [AF107216]                GCTTAGCCTTAAACACAGATCAGAACTATTCGCCAGAGTACTACTAGCAATAGCTTAAAACTCAAAGGACTTGGCGGTGCTTCATATAGAGGAGCCTGTTCTATAATCGATAAACCCCGATAAACCTCACCAATATATACCGCCATCTCCAGCAAACCCGTAAGCTCAAATAAAGACGTTAGGTCAAGGTGTAACCTATGGGCTGGGAAGAAATGGGCTACATTTTCGGAGGATTTAGTAGTAAAANGAGTAGAGTGCTTGATTGAACAAGGCCATGAAG   
Sus_scrofa  [AF107218]                            GCCTAGCCCTAAACCCAAATCAAAACTATTCGCCAGAGTACTACTCGCAACTGCCTAAAACTCAAAGGACTTGGCGNTGCTTCACATAGAGGAGCCTGTTCTATAATCGATAAACCCCGATAGACCTTACCAATATATACCGCCATCTTCAGCAAACCCGTAAGCACAAATAAAAACGTTAGGTCAAGGTGTAGCTTATGGGTTGGAAAGAAGTGGGCTACATTTTCGGAGGATTTAGCAGTAAAAAGAATAGAGTGCTTGATTGAATAAGGCCATGAAG   
Babyrousa_babyrussa [AF107219]                    GCCTAGCCCTAAACCTAAATCAAAACTATTCGCCAGAGTACTACTCGCAACAGCCTAAAACTCAAAGGACTTGGCGGTGCTTCACATAGAGGAGCCTGTTCTATAATCGATAAACCCCGATAAACCTTACCAATATATACCGCCATCTTCAGCAAACCCGTAAGCACAAATAAAAACGTTAGGTCAAGGTGTAGCTTATGAGTTGGAAAGAAATGGGCTACATTTTCGGAGGATTTAGCAGTAAAAAGAATAGAGTGCTTGATTGAATAAGGCCATGAAG   
Potamochoerus_porcus  [EU189381]                  GCCTAGCCCTAAACCTAGATCAAAACTATTCGCCAGAGTACTACTCGCAACAGCCTAAAACTCAAAGGACTTGGCGGTGCTTCACATAGAGGAGCCTGTTCTATAATCGATAAACCCCGATAAACCTTACCAATATATACCGCCATCTTCAGCAAACCCGTAAGCACAAATAAAGACGTTAGGTCAAGGTGTAGCTTATGAGTTGGGAAGAAATGGGCTACATTCTCGGAGGATTTAGCAGTAAAAGGAATAGAGTGCCTGATTGAATAAGGCCATGAAG
H_meinertzhageni [@]                              ????????????????????????????????????????????????????????????????????????????????????????????????????????????????????????????????????????????????????????????????????????????????????????????????????????????????????????????????????????????????????????????????????????????????????????
Tayassu_tajacu  [U13097]                          ??????CCCTAAACCTAAATCAAGATTATTCGCCAGAGTACTACTAGCAACAGCCTAAAACTCAAAGGACTTGACGGTGCTTCATATAGAGGAGCCTGTTCTATAATCGATAAACCCCGATAAACCTCACCAATATATACCGCCATCTTCAGCAAACCCGTAAGCACAAGTAAAAACGTTAGGTCAAGGTGTAGCCTATGGATTGGGAAGAAATGGGCTACATTTTCGGAGGATTTAGCAGTAAAAAGAATAGAGTGCTTAATTGAATAAGGCCA?????   
Camelus_dromedarius [U13081]                      ??????CCTTAAACCTAAGTCAAAATCACTCGCCAGAGTACTACTAGCAACAGCTTAAAACTCAAAGGACTTGGCGGTGCTTCATATAGAGGAGCCTGTTCTATAATCGATAAACCCCGATCAACCTCACCAATATATACCGCCATCTCCAGCAAACCCGTAAGCTTAAATAAAAACGTTAGGTCAAGGTGTAACCGATGGGATGGGAAGAAATGGGCTACATTTTCGGAGGATTTAGTAGTAAAAAGAACAGAGTGCTTGGTTGAACTAGGCCA?????   
Lama_guanicoe  [Y08809]                           GCTTAGCCCTAAATTTAAGTCAAAATCGCTCGCCAGAGTACTACTAGCAACAGCTTAAAACTCAAAGGACTTGGCGGTGCTTCATATAGAGGAGCCTGTTCTATAATCGATATACCCCGATCAACCTTACCTGTATATACCGCCATCTCCAGCAAACCCGTAAGCTCAAATAAAAACGTTAGGTCAAGGTGTAACCAATGGGATGGGAAGAAATGGGCTACATTTTCGGAGGATTTAGCAGTAAAAAGAATAGAGTGCTTAATTGAACTAGGCCATGAAG
Rhinoceros_unicornis  [NC_001779]                 GCTTAGCCCCAAACTCAAATCAAAATTATTCGCCAGAGTACTACTAGCAACAGCCTAAAACTCAAAGGACTTGGCGGTGCTTTATATAGAGGAGCCTGTTCCATAACCGATAAACCCCGATAAACCTTACCAGTATATACCGCCATCTTCAGCCAACCCGTAAGCACAAATAAAAACGTTAGGTCAAGGTGTAGCTTATGGGATGGAGAGAAATGGGCTACATTTTCGGAGGATTTAGCAGTAAAAAGAATAGAGAGCTTAATTGAACCAGGCCATAAAG   
Tapirus_pinchaque [AF038012]                      GCTTAGCCATAAACTAAAATCAAAATTATTCGCCAGAGTACTACTAGCAACAGCTTAAAACTCAAAGGACTTGGCGGTGCTTTATATAGAGGAGCCTGTTCCATAATCGATAAACCCCGATAAACCTTACCATTATATACCGCCATCTTCAGCAAACCCGTAAGCACAAATAAAAAAGTTAGGTCAAGGTGTAGCCTATGGGATGGAGAGAAATGGGCTACATTTTCGGAGGATTTAGCAGTAAAAAGAATAGAGAGCTTAATTGAACTAGGCCATGAAG
Equus_asinus  [X97337]                            GCTTAGCCCTAAACCAAAATCAAAGCTATTCGCCAGAGTACTACTAGCAACAGCCTAAAACTCAAAGGACTTGGCGGTGCTTTACATAGAGGAGCCTGTTCCGTAATCGATAAACCCCGATAAACCCCACCATTATATACCGCCATCTTCAGCAAACCCGTAAGCACAAATAAAAACGTTAGGTCAAGGTGTAGCCCATGGGATGGAGAGAAATGGGCTACATTTTCGGAGGATTTAGTAGTAAAAAGAATAGAGAGCTTAATTGAATCAGGCCATGAAG
%%Ailurus_fulgens  [Y08511]		      			  GCTTAGCCCTAAACATAAATCAAAACTATTCGCCAGAGAACTACTAGCAATAGCCTAAAACTCAAAGGACTTGGCGGTGCTTTACACAGAGGAGCCTGTTCTATAATCGATAAACCCCGATAAACCTTACCACTATATACCGCCATCTTCAGCAAACCCGTAAGCATAAATAAAAAAGTTAGGTCAAGGTGTAACCCATGAAGTGGAAAGAAATGGGCTACATTTTCGGTGGATTTAGTAGTAAAAAGAATAGAGAGCTTAGTTGAATTGGGCTATAAAG
%%Canis_familiaris  [U96639]  				      GCTTAGCCCTAAACATAGATCAAAATAATTCGCCAGAGGACTACTAGCAATAGCTTAAAACTCAAAGGACTTGGCGGTGCTTTATATAGAGGAGCCTGTTCTATAATCGATAAACCCCGATAAACCTCACCACTATATACCGCCATCTTCAGCAAACCCGTAAGCACAAATAAAAAAGTTAGGTCAAGGTGTAACTTATGAGGTGGGAAGAAATGGGCTACATTTTCGGAGGATTTAGTAGTAAAAAGAATAGAGAGCTTAATTGAATAGGGCCATGAAG
Nandinia_binotata								  ????????????????????????????????????????????????????????????????????????????????????????????????????????????????????????????????????????????????????????????????????????????????????????????????????????????????????????????????????????????????????????????????????????????????????????
%%Felis_catus  [U20753]         				  GCTTAGCCCTAAACTTAGATCAAAACTATCCGCCAGAGAACTACTAGCAATAGCTTAAAACTCAAAGGACTTGGCGGTGCTTTACATAGAGGAGCCTGTTCTATAATCGATAAACCCCGATATACCTCACCATTATATACCGCCATCTTCAGCAAACCCGTAAGCACAAATAAAAAAGTTAGGTCAAGGTGTAGCTCATGAGATGGGAAGCAATGGGCTACATTTTCGGAGGATTTAGTAGTAAAGAGAATAGAGAGCTCAATTGAATCGGGCCATGAAG
%%Erinaceus_europaeus  [NC_002080]	              GCTTAGCCCTAAACTTAGACCAAAACTGTACGCCAGAGAACTACGAGCTACAGCTTAAAACTCAAAGGACTTGGCGGTGCTTTATACAGAGGAGCCTGTTCTGTAATCGATAAACCCCGATCAACCTCACCAATTTATACCGCCATCTTCAGCGAACCCGTAAGCACAAATAAATAAGTTAGGTCA-GGTGCAGCCTATAGATTGGAATGAAATGGGCTACATTCTTGGAGGATTTAGCAGTAAAAAGAGTAGAGTGCTTAATTGAATTTGGCAATGAAG
fossil                                            ????????????????????????????????????????????????????????????????????????????????????????????????????????????????????????????????????????????????????????????????????????????????????????????????????????????????????????????????????????????????????????????????????????????????????????
fossil                                            ????????????????????????????????????????????????????????????????????????????????????????????????????????????????????????????????????????????????????????????????????????????????????????????????????????????????????????????????????????????????????????????????????????????????????????
fossil                                            ????????????????????????????????????????????????????????????????????????????????????????????????????????????????????????????????????????????????????????????????????????????????????????????????????????????????????????????????????????????????????????????????????????????????????????
fossil                                            ????????????????????????????????????????????????????????????????????????????????????????????????????????????????????????????????????????????????????????????????????????????????????????????????????????????????????????????????????????????????????????????????????????????????????????
fossil                                            ????????????????????????????????????????????????????????????????????????????????????????????????????????????????????????????????????????????????????????????????????????????????????????????????????????????????????????????????????????????????????????????????????????????????????????
fossil                                            ????????????????????????????????????????????????????????????????????????????????????????????????????????????????????????????????????????????????????????????????????????????????????????????????????????????????????????????????????????????????????????????????????????????????????????
fossil                                            ????????????????????????????????????????????????????????????????????????????????????????????????????????????????????????????????????????????????????????????????????????????????????????????????????????????????????????????????????????????????????????????????????????????????????????
fossil                                            ????????????????????????????????????????????????????????????????????????????????????????????????????????????????????????????????????????????????????????????????????????????????????????????????????????????????????????????????????????????????????????????????????????????????????????
fossil                                            ????????????????????????????????????????????????????????????????????????????????????????????????????????????????????????????????????????????????????????????????????????????????????????????????????????????????????????????????????????????????????????????????????????????????????????
fossil                                            ????????????????????????????????????????????????????????????????????????????????????????????????????????????????????????????????????????????????????????????????????????????????????????????????????????????????????????????????????????????????????????????????????????????????????????
fossil                                            ????????????????????????????????????????????????????????????????????????????????????????????????????????????????????????????????????????????????????????????????????????????????????????????????????????????????????????????????????????????????????????????????????????????????????????
fossil                                            ????????????????????????????????????????????????????????????????????????????????????????????????????????????????????????????????????????????????????????????????????????????????????????????????????????????????????????????????????????????????????????????????????????????????????????
fossil                                            ????????????????????????????????????????????????????????????????????????????????????????????????????????????????????????????????????????????????????????????????????????????????????????????????????????????????????????????????????????????????????????????????????????????????????????
fossil                                            ????????????????????????????????????????????????????????????????????????????????????????????????????????????????????????????????????????????????????????????????????????????????????????????????????????????????????????????????????????????????????????????????????????????????????????
fossil                                            ????????????????????????????????????????????????????????????????????????????????????????????????????????????????????????????????????????????????????????????????????????????????????????????????????????????????????????????????????????????????????????????????????????????????????????
fossil                                            ????????????????????????????????????????????????????????????????????????????????????????????????????????????????????????????????????????????????????????????????????????????????????????????????????????????????????????????????????????????????????????????????????????????????????????
fossil                                            ????????????????????????????????????????????????????????????????????????????????????????????????????????????????????????????????????????????????????????????????????????????????????????????????????????????????????????????????????????????????????????????????????????????????????????
fossil                                            ????????????????????????????????????????????????????????????????????????????????????????????????????????????????????????????????????????????????????????????????????????????????????????????????????????????????????????????????????????????????????????????????????????????????????????
fossil                                            ????????????????????????????????????????????????????????????????????????????????????????????????????????????????????????????????????????????????????????????????????????????????????????????????????????????????????????????????????????????????????????????????????????????????????????
fossil                                            ????????????????????????????????????????????????????????????????????????????????????????????????????????????????????????????????????????????????????????????????????????????????????????????????????????????????????????????????????????????????????????????????????????????????????????
fossil                                            ????????????????????????????????????????????????????????????????????????????????????????????????????????????????????????????????????????????????????????????????????????????????????????????????????????????????????????????????????????????????????????????????????????????????????????
fossil                                            ????????????????????????????????????????????????????????????????????????????????????????????????????????????????????????????????????????????????????????????????????????????????????????????????????????????????????????????????????????????????????????????????????????????????????????
fossil                                            ????????????????????????????????????????????????????????????????????????????????????????????????????????????????????????????????????????????????????????????????????????????????????????????????????????????????????????????????????????????????????????????????????????????????????????
fossil                                            ????????????????????????????????????????????????????????????????????????????????????????????????????????????????????????????????????????????????????????????????????????????????????????????????????????????????????????????????????????????????????????????????????????????????????????
fossil                                            ????????????????????????????????????????????????????????????????????????????????????????????????????????????????????????????????????????????????????????????????????????????????????????????????????????????????????????????????????????????????????????????????????????????????????????
fossil                                            ????????????????????????????????????????????????????????????????????????????????????????????????????????????????????????????????????????????????????????????????????????????????????????????????????????????????????????????????????????????????????????????????????????????????????????
fossil                                            ????????????????????????????????????????????????????????????????????????????????????????????????????????????????????????????????????????????????????????????????????????????????????????????????????????????????????????????????????????????????????????????????????????????????????????
fossil                                            ????????????????????????????????????????????????????????????????????????????????????????????????????????????????????????????????????????????????????????????????????????????????????????????????????????????????????????????????????????????????????????????????????????????????????????
fossil                                            ????????????????????????????????????????????????????????????????????????????????????????????????????????????????????????????????????????????????????????????????????????????????????????????????????????????????????????????????????????????????????????????????????????????????????????
fossil                                            ????????????????????????????????????????????????????????????????????????????????????????????????????????????????????????????????????????????????????????????????????????????????????????????????????????????????????????????????????????????????????????????????????????????????????????
fossil                                            ????????????????????????????????????????????????????????????????????????????????????????????????????????????????????????????????????????????????????????????????????????????????????????????????????????????????????????????????????????????????????????????????????????????????????????
fossil                                            ????????????????????????????????????????????????????????????????????????????????????????????????????????????????????????????????????????????????????????????????????????????????????????????????????????????????????????????????????????????????????????????????????????????????????????
fossil                                            ????????????????????????????????????????????????????????????????????????????????????????????????????????????????????????????????????????????????????????????????????????????????????????????????????????????????????????????????????????????????????????????????????????????????????????
fossil                                            ????????????????????????????????????????????????????????????????????????????????????????????????????????????????????????????????????????????????????????????????????????????????????????????????????????????????????????????????????????????????????????????????????????????????????????
fossil                                            ????????????????????????????????????????????????????????????????????????????????????????????????????????????????????????????????????????????????????????????????????????????????????????????????????????????????????????????????????????????????????????????????????????????????????????
fossil                                            ????????????????????????????????????????????????????????????????????????????????????????????????????????????????????????????????????????????????????????????????????????????????????????????????????????????????????????????????????????????????????????????????????????????????????????
fossil                                            ????????????????????????????????????????????????????????????????????????????????????????????????????????????????????????????????????????????????????????????????????????????????????????????????????????????????????????????????????????????????????????????????????????????????????????
fossil                                            ????????????????????????????????????????????????????????????????????????????????????????????????????????????????????????????????????????????????????????????????????????????????????????????????????????????????????????????????????????????????????????????????????????????????????????
fossil                                            ????????????????????????????????????????????????????????????????????????????????????????????????????????????????????????????????????????????????????????????????????????????????????????????????????????????????????????????????????????????????????????????????????????????????????????
fossil                                            ????????????????????????????????????????????????????????????????????????????????????????????????????????????????????????????????????????????????????????????????????????????????????????????????????????????????????????????????????????????????????????????????????????????????????????
fossil                                            ????????????????????????????????????????????????????????????????????????????????????????????????????????????????????????????????????????????????????????????????????????????????????????????????????????????????????????????????????????????????????????????????????????????????????????
fossil                                            ????????????????????????????????????????????????????????????????????????????????????????????????????????????????????????????????????????????????????????????????????????????????????????????????????????????????????????????????????????????????????????????????????????????????????????
fossil                                            ????????????????????????????????????????????????????????????????????????????????????????????????????????????????????????????????????????????????????????????????????????????????????????????????????????????????????????????????????????????????????????????????????????????????????????
fossil                                            ????????????????????????????????????????????????????????????????????????????????????????????????????????????????????????????????????????????????????????????????????????????????????????????????????????????????????????????????????????????????????????????????????????????????????????
fossil                                            ????????????????????????????????????????????????????????????????????????????????????????????????????????????????????????????????????????????????????????????????????????????????????????????????????????????????????????????????????????????????????????????????????????????????????????
fossil                                            ????????????????????????????????????????????????????????????????????????????????????????????????????????????????????????????????????????????????????????????????????????????????????????????????????????????????????????????????????????????????????????????????????????????????????????
fossil                                            ????????????????????????????????????????????????????????????????????????????????????????????????????????????????????????????????????????????????????????????????????????????????????????????????????????????????????????????????????????????????????????????????????????????????????????
fossil                                            ????????????????????????????????????????????????????????????????????????????????????????????????????????????????????????????????????????????????????????????????????????????????????????????????????????????????????????????????????????????????????????????????????????????????????????


[MT-RNR2 (= mt 16S rDNA)  439 bp; multiple alignment and alignment ambiguous regions deleted as in Gatesy (1998)]
Orycteropus_afer [Y18475]                         TAGCATGACTACACTGCCTGCCCAGTGACTTAAACGGCCGCGGTACTCTGACCGTGCAAAGGTAGCATAATCATTTGTTCTCTAAATAAGGACTTGCATGAATGGCCACACGAGAATTCAACTGTCTCTTGCTTTTTATCAGTGAAATTGACCTTCCCGTGAAGAGGCGGGTATGCAACTATAAGACGAGAAGACCCTATGGAGCTTAAATTAATTAATTCTAACAATTTAGGTTGGGGTGACCTCGGAGCATAAAAAACCCTCCGAATGATCAACCAGTCTAAACTTGATCAACGGAACAAGTTACCCTAGGGATAACAGCGCAATCCTATTCTAGAGTCCCTATCGACGA-TAGGGTTTACGACCTCGATGTTGGATCAGGACATCCCAATGGTGTAGCAGCTATTAAAGGTTCGTTTGTTCAACGATTAAAGTCCT
Bos_taurus  [J01394]                              CAGCATTCCCACATTGCCTGCCCAGTGACTTTAACGGCCGCGGTATCCTGACCGTGCAAAGGTAGCATAATCATTTGTTCTCTAAATAAGGACTTGTATGAATGGCCGCACGAGGGTTTTACTGTCTCTTACTTCCAATCAGTGAAATTGACCTTCCCGTGAAGAGGCGGGAATGCACAAATAAGACGAGAAGACCCTATGGAGCTTTAACTAACCAACCCTGGTAGTTTCGGTTGGGGTGACCTCGGAGAATAAAAAATCCTCCGAGCGACCCACAAGTCAAATCTTGATCAACGGAACAAGTTACCCTAGGGATAACAGCGCAATCCTATTCAAGAGTCCATATCGACAA-TAGGGTTTACGACCTCGATGTTGGATCAGGACATCCTGATGGTGCAACCGCTATCAAAGGTTCGTTTGTTCAACGATTAAAGTCCT   
Ovis_aries  [AF010406]                            CAGCATCCCTACACTGCCTGCCCAGTGACTTAAACGGCCGCGGTATTCTGACCGTGCAAAGGTAGCATAATCATTTGTTCTCTAAATAAGGACTTGTATGAATGGCCACACGAGGGTTTTACTGTCTCTTACTTCCAATCAGTGAAATTGACCTCCCCGTGAAGAGGCGGGGATAAATCAACAAGACGAGAAGACCCTATGGAGCTTTAACTAAGTAACTCTAACAGTTTCGGTTGGGGTGACCTCGGAGAACAGAAAATCCTCCGAGCGACTAACAAGTCAAACCTTGATCAACGGAACAAGTTACCCTAGGGATAACAGCGCAATCCTATTCAAGAGTCCATATCGACAA-TAGGGTTTACGACCTCGATGTTGGATCAGGACACCCCGATGGTGCAACCGCTATCAAAGGTTCGTTTGTTCAACGATTAAAGTCCT
Odocoileus_virginianus  [M35874]                  CAGCATAACTACATTGCCTGCCCAGTGACTTAAACG-CCGCGGTATCCTGACCGTGCAAAGGTAGCATAATCATTTGTTCTCTAAATAAGGACTTGTATGAATGGCCAAACGAGGGTTTTACTGTCTCTTACTTCCAATCAGTGAAATTGACCTTCCCGTGAAGAGGCGGGAATACTATAATAAGACGAGAAGACCCTATGGAGCTTTAACTACTTAGTCCTAACAGCTTTGGTTGGGGTGACCTCGGAGAACAGAAAATCCTCCGAGCGACTCACAAGTCAAATATTGATCAACGGAACAAGTTACCCTAGGGATAACAGCGCAATCCTATTCAAGAGTCCATATCGACAA-TAGGGTTTACGACCTCGATGTTGGATCAGGACACCCCGATGGTGCAACCGCTATCAAAGGTTCGTTTGTTCAACGATTAAAGTCCT   
Cervus_unicolor  [M35875]                         CAGCATAACTACACTGCCTGCCCAGTGACTTAAACGGCCGCGGTATCCTGACCGTGCAAAGGTAGCATAATCACTTGTTCTCTAAATAGGGACTTGTATGAATGGCCACACGAGGGTTTTACTGTCTCTTACTTCCAATCAGTGAAATTGACCTTCCCGTGAAGAGGCGGGAATATACTAATAAGACGAGAAGACCCTATGGAGCTTTAACTACTTAGCCCTAACAGCTTTGGTTGGGGTGACCTCGGAGAACAAGAAAACCTCCGAGCGACCTACAAGTCGAATATTGATCAACGGAACAAGTTACCCTAGGGATAACAGCGCAATCCTATTCAAGAGTCCATATCGACAA-TAGGGTTTACGACCTCGATGTTGGATCAGGACATCCCGATGGTGCAACCGCTATCAAAGGTTCGTTTGTTCAACGATTAAAGTCCT   
Giraffa_camelopardalis  [Tanhauser, unpublished]  CAGCATTC-TACACTGCCTGCCCAGTGACTTAAACG-CCGCGGTATCCTGACCGTGCAAAGGTAGCATAATCACTTGTTCTCTAAATAAGGACTTGTATGAACGGCCACACGAGGGTTTTACTGTCTCTTACTTCCAATCAGTGAAATTGACCTTCCCGTGAAGAGGCGGGAATACACTAATAAGACGAGAAGACCCTATGGAGCTTCAACTAACTGACTCCAACAGTTTCGGTTGGGGTGACCTCGGAGAATAAAAAATCCTCCGAGCGACCCACAAGTCAAATTTTGATCAACGGAATAAGTTACCCTAGGGATAACAGCGCAATCCTATTCAAGAGTCCATATCGACAA-TAGGGTTTACGACCTCGATGTTGGATCAGGACATCCCGATGGTGCAACCGCTATCAAAGGTTCGTTTGTTCAACGATTAAAGTCCT   
Antilocapra_americana  [M55540]                   CAGCATACCCACACTGCCTGCCCAGTGACTTCAACGGCCGCGGTATCCTGACCGTGCAAAGGTAGCATAATCATTTGTTCTCTAAATAAGGACTTGCATGAATGGCCACACGAGGGTTTAACTGTCTCTTACTTCCAATCAGTGAAATTGACCTTCCCGTGAAGAGGCGGGAATGAACTAATAAGACGAGAAGACCCTATGGAGCTTTAACTAACTAGCCCTAGCAGTTTCGGTTGGGGTGACCTCGGAGAACAAAAAATCCTCCGAACGACTTACAAGTCAAATATTGATCAACGGAACAAGTTACCCTAGGGATAACAGCGCAATCCTGTTCAAGAGTCCATATCGACAA-CAGGGTTTACGACCTCGATGTTGGATCAGGACATCCCGATGGTGCAACCGCTATCAAAGGTTCGTTTGTTCAACGATTAAAGTCCT   
Moschus_moschiferus  [AY122045]                   CAGCATTTCCACACTGCCTGCCCAGTGACTTAAACGGCCGCGGTATCCTGACCGTGCAAAGGTAGCATAATCATTTGTTCTCTAAATAAGGACTTGTATGAATGGCCACACGAGGGTTCTACTGTCTCTTACTTCCAATCAGTGAAATTGACCTTTCCGTGAAGAGGCGGAAATAAACCAATAAGACGAGAAGACCCTATGGAGCTTTAACTAACTAGCCTTAGCAGTTTTGGTTGGGGTGACCTCGGAGAATAAAAAATCCTCCGAACGACCAACAAGTCAAACTTTGATCAACGGAACAAGTTACCCTAGGGATAACAGCGCAATCCTATTTAAGAGTCCATATCGACAA-TAGGGTTTACGACCTCGATGTTGGATCAGGACACCCAGATGGTGCAACCGCTATCAAAGGTTCGTTTGTTCAACGATTAAAGTCCT
Tragulus_napu  [M55539]                           TAGCATTACTACACTGCCTGCCCGGTGACTTAAACGGCCGCGGTATTCTGACCGTGCAAAGGTAGCATAATCATTTGTTCTCTAAATAAGGACTTGTATGAATGGCAACACGAGGGTTTAACTGTCTCTTACTTCCAATCAGTGAAATTGACCTCCCCGTGAAGAGGCGGGGATATCCTAATAAGACGAGAAGACCCTATGGAGCTTTAATTAACCCACCCGGACAATTTTGGTTGGGGTGACCTCGGAGAATAAAAAATCCTCCGAGCGACCTACAAGTCAAATTTTGATCAACGGAACAAGTTACCCTAGGGATAACAGCGCAATCCTATTCTAGAGTCCATATCGACAA-TAGGGTTTACGACCTCGATGTTGGATCAGGACACCCCAATGGTGCAGCCGCTATTAAAGGTTCGTTTGTTCAACGATTAAAGTCCT   
Tursiops_truncatus [U13123]                       ????A-AC-TACACTGCCTGCCCAGTGACTTAAACGGCCGCGGTATCTTGACCGTGCAAAGGTAGCATAATCACTTGTTCTCTAAATAAGGACTTGTATGAATGGCCACACGAGGGTTTTACTGTCTCTTACTCTTAATCAGTGAAATTGACCTCCCCGTGAAGAGGCGGGGATAATGCAATAAGACGAGAAGACCCTATGGAGCTTTAATTAATCAACTCTGACAATTTCGGTTGGGGTGACCTCGGAGTATAAAAAACCCTCCGAGTGACCTACCAGCCAAAGTTTGATCAACGGAACAAGTTACCCTAGGGATAACAGCGCAATCCTATTCTAGAGTCCATATCGACAA-TAGGGTTTACGACCTCGATGTTGGATCAGGACATCCTAATGGTGCAGCAGCTATTAAGGGTTCGTTTGTT????????????????   
Monodon_monoceros  [AF334502]                     TAGCATAACTACACTGCCTGCCCAGTGACTTAAACGGCCGCGGTATCTTGACCGTGCAAAGGTAGCATAATCACTTGTTCTCTAAATAAGGACTTGTATGAATGGCCACACGAGGGTTTTACTGTCTCTTACTTCTAATCAGTGAAATTGACCTCCCCGTGAAGAGGCGGGGATAATACAATAAGACGAGAAGACCCTATGGAGCTTCAATTAATCAATCCTGACAATTTCGGTTGGGGTGACCTCGGAGTACAAAAGACCCTCCGAGTGACCTACTAGCCAAAGCTTGATCAACGGAACAAGTTACCCTAGGGATAACAGCGCAATCCTATTCTAGAGTCCATATCGACAA-TAGGGTTTACGACCTCGATGTTGGATCAGGACATCCTAATGGTGTAGCAGCTATTAAGGGTTCGTTTGTTCAACGATTAAAGTCCT
Inia_geoffrensis  [U13110]                        ??????AACCACACTGCCTGCCCAGTGACTTAAACGGCCGCGGTATCCTGACCGTGCAAAGGTAGCATAATCACTTGTTCTTTAAATAGGGACTTGTATGAATGGCCACACGAGGGTCCCACTGTCTCTTACTTTCAATCAGTGAAATTGACCTCCCCGTGAAGAGGCGGGAATACTATAATAAGACGAGAAGACCCTATGGAGCTTCAATTAACCAACCCTGATAATTTTGGTTGGGGTGACCTCGGAGCACAGAAAAACCTCCGAGTGACCTACTAGCCAAAGTTTGATCAACGGAACAAGTTACCCTAGGGATAACAGCGCAATCCTATTCTAGAGTCCATATCAACAA-TAGGGTTTACGACCTCGATGTTGGATCAGGACATCCTAATGGTGCAGCCGCTATTAAGGGTTCGTTTGTT????????????????   
Pontoporia_blainvillei  [AF334500]                ???CATAACTACACTGCCTGCCCAGTGACTTAAACGGCCGCGGTATCCTGACCGTGCAAAGGTAGCATAATCACTTGTTCTCTAAATAAGGACTTGTATGAATGGCCACACGAGGGTTTTACTGTCTCTTACTTTCAATCAGTGAAATTGACCTCCCCGTGAAGAGGCGGGGATACTACAATAAGACGAGAAGACCCTATGGAGCTTCAATTAATCAGCCCTGACAATTTCGGTTGGGGTGACCTCGGAGTACAAAAAACCCTCCGAGTGACCCACTAGCCAAAGCTTGATCAACGGAACAAGTTACCCTAGGGATAACAGCGCAATCCTATTCCAGAGTCCATATCGACAA-TAGGGTTTACGACCTCGATGTTGGATCAGGACATCCTAATGGTGCAGCCGCTATTAAGGGTTCGTTTGTTCA??????????????
Kogia_breviceps  [U13111]                         ??????AACCACACTGCCTGCCCAGTGACTTAAACGGCCGCGGTATCCTGACCGTGCAAAGGTAGCATAATCACTTGTTCTCTAAATAAGGACTTGTATGAATGGCCACACGAGGGTTTTACTGTCTCTTACTTTTAATCAGTGAAATTGACCTCCCCGTGCAGAGGCGGGGATAACAAAACAAGACGAGAAGACCCTATGGAGCTTCAATTAATCAACCCTGACAATTTCGGTTGGGGCGACCTCGGAGTATAAAAACCCCTCCGAGTGACCTACTAGCCAAAGATTGATCAACGGAACAAGTTACCCTAGGGATAACAGCGCAATCCTATTCTAGAGTCCATATCGACAA-TAGGGTTTACGACCTCGATGTTGGATCAGGACATCCTAATGGTGCAGCCGCTATTAAGGGTTCGTTTGTT????????????????   
Ziphius_cavirostris  [U13124]                     ??????AACTACACTGCCTGCCCGGTGACTTAAACGGCCGCGGTATCCTGACCGTGCAAAGGTAGCATAATCACTTGTTCTTTAAATAAGGACTTGTATGAACGGCCACACGAGGGTTTTACTGTCTCTTACTTTTAATCAGTGAAATTGACCTCCCCGTGAAGAGGCGGGGATATTGAAATAAGACGAGAAGACCCTATGGAGCTTTAATTAATCAACCCTGACAATTTTGGTTGGGGTGACCTCGGAGCACAAAAAAACCTCCGAGTGACCCACCGGCCAAAGTTTGATCAACGGAACAAGTTACCCTAGGGATAACAGCGCAATCCTATTCTAGAGTCCATATCGACAA-TAGGGTTTACGACCTCGATGTTGGATCAGGACATCCTAATGGTGCAGCCGCTATTAAGGGTTCGTTTGTT????????????????   
Balaenoptera_physalus  [X61145]                   TAGCATAACCACACTGCCTGCCCGGTGACTTAAACGGCCGCGGTATCCTGACCGTGCAAAGGTAGCATAATCACTTGTTCTCTAATTAGGGACTTGTATGAATGGCCACACGAGGGTTTTACTGTCTCTTACTTTTAATCAGTGAAATTGACCTCTCCGTGAAGAGGCGGAGATAACAAAATAAGACGAGAAGACCCTATGGAGCTTCAATTAATCAACCCTGACAATTTCGGTTGGGGTGACCTCGGAGTACAAAAAACCCTCCGAGTGACCCACTAGCCAAAGTTTGATCAACGGAACAAGTTACCCTAGGGATAACAGCGCAATCCTATTCTAGAGTCCATATCGACAA-TAGGGTTTACGACCTCGATGTTGGATCAGGACATCCTAATGGTGCAGCTGCTATTAAGGGTTCGTTTGTTCAACGATTAAAGTCCT   
Hippopotamus_amphibius  [AF107223]                TAGCATCACTACACTGCCTGCCCAGTGACTTAAACGGCCGCGGTATCCTGACCGTGCAAAGGTAGCATAATCATTTGTTCCTTAAATAGGGACTTGTATGAATGGCCACACGAGGGTTTTACTGTCTCTTGCTTCCAATCAGTGAAATTGACCTTCCCGTGAAGAGGCGGGAATAATACAATAAGACGAGAAGACCCTGTGGAGCTTCAATTAGCTGACTCCAGTAATTTTGGTTGGGGTGACCTCGGAGAAANAAGAATCCTCCGAGTGACTCACCAGTCAAAATTTGATCAACGGAACAAGTTACCCCAGGGATAACAGCGCAATCCTATTCTAGAGTCCATATCGACAA-TAGGGTTTACGACCTCGATGTTGGATCAGGACATCCCAATGGTGCAGCCGCTATTAAAGGTTCGTTTGTTCAACGATTAAAGTCCT   
Choeropsis_liberiensis  [AF107222]                TAGCATCACTACACTGCCTGCCCAGTGACTTAAACGGCCGCGGTATCCTGACCGTGCAAAGGTAGCATAATCATTTGTTCCTTAAATAGGGACTTGTATGAATGGCCACACGAGGGTTTTACTGTCTCTTGCTTTCAATCAGTGAAATTGACCTTCCCGTGAAGAGGCGGGAATAATGCAATNAGACGAGAAGACCCTGTGGAGCTTCAATTAACTGACTCCAGTAATTTTGGTTGGGGTGACCTCGGAGAAAAAAAAATCCTCCGAGTGACTCACCAGTCAAAATTTGATCAACGGAACAAGTTACCCCAGGGATAACAGCGCAATCCTATTCTAGAGTCCATATCGACAA-TAGGGTTTACGACCTCGATGTTGGATCAGGACATCCCAATGGTGCAGCCGCTATTAAAGGTTCGTTTGTTCAACGATTAAAGTCCT   
Sus_scrofa  [AF107224]                            TAGCATTACTACAATGCCTGCCCAGTGACTTTAACGGCCGCGGTATTCTGACCGTGCAAAGGTAGCATAATCACTTGTTCTCCAAATAAGGACTTGTATGAATGGCCACACGAGGGTTTTACTGTCTCTTACTTCCAATCAGTGAAATTAACCTTCCCGTGAAGAGGNGGGAATAAAAAANTAAGACGAGAAGACCCTATGGAGCTTTAATTAACTATTCCTAGCAATTTCGGTTGGGGTGACCTCGGAGTACAAAAAACCCTCCGAGTGACAAACCAGTCAAAATTTGATCAACGGAACAAGTTACCCTAGGGATAACAGCGCAATCCTGTTCTAGAGTTCCTATCGACAA-TAGGGTTTACGACCTCGATGTTGGATCAGGACACCCAAATGGTGCAACCGCTATTAAAGGTTCGTTTGTTCAACGATTAAAGTCCT   
Babyrousa_babyrussa [AF107225]                    TAGCATTACTACAATGCCTGCCCAGTGACTTTAACGGCCGCGGTATTCTGACCGTGCAAAGGTAGCATAATCACTTGTTCTCCAANTAAGGACTTGTATGAATGGCCACACGAGGGTTTTACTGTCTCTTACTTCCAATCAGTGAAATTGACCTTCCCGTGAAGAGGCGGGAATAAAAAAATAAGACGAGAAGACCCTATGGAGCTTCAATTAATTAATCCTAACAATTTCGGTTGGGGTGACCTCGGAGTATAAAAAACCCTCCGAGTGACAAANTAGTCAAAACTTGATCAACGGAACAAGTTACCCTAGGGATAACAGCGCAATCCTATTCTAGAGTTCCTATCGACAA-TAGGGTTTACGACCTCGATGTTGGATNAGGACACCCAAATGGTGCAACCGCTATTAAAGGTTCGTTTGTTCANCGATTAAAGTCCT   
Potamochoerus_porcus  [EU189382]                  TAGCATTACCACAATGCCTGCCCAGTGACTTTAACGGCCGCGGTATTCTGACCGTGCAAAGGTAGCATAATCACTTGTTCTCTAAATAAGGACTTGCATGAATGGCCACACGAGGGTTTTACTGTCTCTTACTTCCAATCAGTGAAATTGACCTTCCCGTGAAGAGGCGGGAATAAAAAAATAAGACGAGAAGACCCTATGGAGCTTTAATTAACTAATCTTAGCAATTTTGGTTGGGGTGACCTCGGAGCACAAAAAACCCTCCGAGTGACAGACCAGTCAAAATTTGATCAACGGAACAAGTTACCCTAGGGATAACAGCGCAATCCTATTATAGAGTTCCTATCGACAA-TAGGGTTTACGACCTCGATGTTGGATCAGGACACCCAAATGGTGCAACCGCTATTAAAGGTTCGTTTGTTCAACGATTAAAGTCCT
H_meinertzhageni [@]                              ???????????????????????????????????????????????????????????????????????????????????????????????????????????????????????????????????????????????????????????????????????????????????????????????????????????????????????????????????????????????????????????????????????????????????????????????????????????????????????????????????????????????????????????????????????????????????????????????????????????????????????????????????????????????????????
Tayassu_tajacu  [U13120]                          ??????AACTACACTGCCTGCCCAGTGACTTCAACGGCCGCGGTATCCTGACCGTGCAAAGGTAGCATAATCACTTGTTCTCTAAATAAGGACTTGTATGAATGGCCACACGAGGGTTTTACTGTCTCTTACTTCCAATCAGTGAAATTGACCTTCCCGTGAAGAGGCGGGAATACCAAAATAAGACGAGAAGACCCTATGGAGCTTCAATTAACCAACCCTGGCAATTTCGGTTGGGGTGACCTCGGAGAACAAAAAAACCCCCGAGTGACTAACCAGTCAAAAATTGATCAACGGAACAAGTTACCCTAGGGATAACAGCGCAATCCTATTCTAGAGTCCCTATCGACAA-TAGGGTTTACGACCTCGATGTTGGATCAGGATATCCCAATGGTGCAGCCGCTATTAAAGGTTCGTTTGTT????????????????   
Camelus_dromedarius [U13104]                      ??????TACTACACTGCCTGCCCAGTGACTTAAACGGCCGCGGTATCCTGACCGTGCAAAGGTAGCATAATCATTTGTTCTCTAAATAGGGACTTGTATGAATGGCCACACGAGGGTTCTACTGTCTCTTGCTTCCAATCAGTGAAATTGACCTCCCCGTGCAGAGGCGGGGATACACAAATAAGACGAGAAGACCCTATGGAGCTTTAATTAACTAACTCTAGCAATTTCGGTTGGGGTGACCTCGGAGAACAGAAAAACCTCCGAGTGATTTACCAATCAAAATTTGATCAACGGAACAAGTTACCCTAGGGATAACAGCGCAATCCTATTCAAGAGTCCATATCGACAA-TAGGGTTTACGACCTCGATGTTGGATCAGGACACCCCAATGGTGCAGCCGCTATTAAAGGTTCGTTTGTT????????????????   
Lama_guanicoe  [AJ010815]                         TAGCATTACTACACTGCCTGCCCAGTGACTTAAACGGCCGCGGTATCCTGACCGTGCAAAGGTAGCATAATCATTTGTTCTCTAAATAAGGACTTGTATGAATGGCCACACGAGGGTTCTACTGTCTCTTGCTTCCAATCAGTGAAATTGACCTCCCCGTGCAGAGGCGGGGATGAACAAATAAGACGAGAAGACCCTATGGAGCTTCAATTAACTAGCCCTAACAATTTCGGTTGGGGTGACCTCGGAGAACAGAAAAACCTCCGAGTGATCTGCCGATCAAAATTTGATCAACGGAACAAGTTACCCTAGGGATAACAGCGCAATCCTATTCAAGAGTCCATATCGACAA-TAGGGTTTACGACCTCGATGTTGGATCAGGACATCCCAATGGTGCAGCCGCTATTAAAGGTTCGTTTGTTCAACGATTAAAGTCCT
Rhinoceros_unicornis  [NC_001779]                 TAGCATACCCACACTGCCTGCCCAGTGACTTCAACGGCCGCGGTATCCTAACCGTGCAAAGGTAGCATAATCACTTGTTCTCTAAATAAGGACTTGTATGAATGGCCACACGAGGGTTTTACTGTCTCTTACTTTCAATCAGTGAAATTGACCTCCCCGTGAAGAGGCGGGGATAACACAATAAGACGAGAAGACCCTATGGAGCTTTAATCAACTAATTCTAACGATTTCGGTTGGGGTGACCTCGGAGAACAAAACAACCTCCGAGTGACTTACTAGTCAAAAATTGATCAACGGAACAAGTTACCCTAGGGATAACAGCGCAATCCTATTCTAGAGTCCATATCGACAA-TAGGGTTTACGACCTCGATGTTGGATCAGGACATCCCAATGGTGCAACCGCTATTAATGGTTCGTTTGTTCAACGATTAAAGTCCT   
Tapirus_pinchaque [EU189383]                      TAGCATTACTACACTGCCTGCCCAGTGACTTAAACGGCCGCGGTATCCTAACCGTGCAAAGGTAGCATAATCACTTGTTCTCTAAATAAGGACTTGTATGAATGGCCACACGAGGGTTTAACTGTCTCTTACTTCTAATCAGTGAAATTGACCTTCCCGTGAAGAGGCGGGAATAACAAAATAAGACGAGAAGACCCTATGGAGCTTCAATTAATCAATTCCGATAATTTCGGTTGGGGTGACCTCGGAGAACAAAAAAACCTCCGAGTGACTAACCAGTCAAAGATTGATCAACGGAACAAGTTACCCTAGGGATAACAGCGCAATCCTATTCTAGAGTCCATATCGACAA-TAGGGTTTACGACCTCGATGTTGGATCAGGACATCCCAATGGTGCAACCGCTATTAATGGTTCGTTTGTTCAACGATTAAAGTCCT
Equus_asinus  [X97337]                            TAGCATTCCCACACTGCCTGCCCAGTGACTTAAACGGCCGCGGTATCCTAACCGTGCAAAGGTAGCATAATCACTTGTTCTCTAAATAGGGACTTGTATGAATGGCCACACGAGGGTTTTACTGTCTCTTACTTCCAATCAGTGAAATTGACCTTCCCGTGAAGAGGCGGGAATAATCAAATAAGACGAGAAGACCCTATGGAGCTTTAATTAACTGATTCCAGCAATTTCGGTTGGGGTGACCTCGGAGAACAAAACAACCTCCGAGTGACTAACCAGTCAAAATTTGATCAACGGAACAAGTTACCCTAGGGATAACAGCGCAATCCTATTCCAGAGTCCATATCGACAATTAGGGTTTACGACCTCGATGTTGGATCAAGACATCCTAATGGTGCAACCGCTATTAAGGGTTCGTTTGTTCAACGATTAAAGTCTT   
%%Ailurus_fulgens  [NC_011124]		      		  CAGCATACACACACTGCCTGCCCGGTGACTTAAACGGCCGCGGTATCCTGACCGTGCAAAGGTAGCATAATCACTTGTTCTTTAAATAAGGACTAGTATGAATGGCCACACGAGGGTTTAACTGTCTCTTACTTCCAATCAGTGAAATTGACCTTCCCGTGAAGAGGCGGGAATAAAACAATAAGACGAGAAGACCCTATGGAGCTTCAATTAACTGACCCTAGCAATTTAGGTTGGGGTGACCTCGGAGAAAAAACCATCCTCCGAGTGACTTACTAGTCGAAATTTGATCAACGGAATAAGTTACCCTAGGGATAACAGCGCAATCCTATTCAAGAGTCCATATCAACAA-TAGGGTTTACGACCTCGATGTTGGATCAGGACATCCTAATGGTGCAGCAGCTATTAAGGGTTCGTTTGTTCAACGATTAAAGTCCT
%%Canis_familiaris  [U96639]				      CAGCATTTCTACACTGCCTGCCCGGTGACTTTAACGGCCGCGGTATCCTGACCGTGCAAAGGTAGCATAATCATTTGTTCTCTAAATAGGGACTTGTATGAATGGCCACACGAGGGTTTAACTGTCTCTTACTCCCAATCAGTGAAATTGACCTTCCCGTGAAGAGGCGGGAATACCACAATAAGACGAGAAGACCCTATGGAGCTTTAATTAACTAACCCTAGCAATTTAGGTTGGGGTGACCTCGGAATATAAAAAAACTCCCGAGTGACCCACAAGTCAAAATTTGATCAACGGAACAAGTTACCCTAGGGATAACAGCGCAATCCTATTCAAGAGTCCATATCGACAA-TAGGGTTTACGACCTCGATGTTGGATCAGGACATCCTAATGGTGCAGCAGCTATTAAGGGTTCGTTTGTTCAACGATTAAAGTCCT
Nandinia_binotata								  ???????????????????????????????????????????????????????????????????????????????????????????????????????????????????????????????????????????????????????????????????????????????????????????????????????????????????????????????????????????????????????????????????????????????????????????????????????????????????????????????????????????????????????????????????????????????????????????????????????????????????????????????????????????????????????
%%Felis_catus  [U20753]        				      TAGCATTTCCACACTGCCTGCCCGGTGACTTAAACGGCCGCGGTATCCTGACCGTGCAAAGGTAGCATAATCATTTGTTCCCTAAATAGGGACTTGTATGAACGGCCACACGAGGGCTTTACTGTCTCTTACTTCCAATCCGTGAAATTGACCTTCCCGTGAAGAGGCGGGAATATAATAATAAGACGAGAAGACCCTATGGAGCTTTAATTAACCGACCCCGGCAATTTAGGTTGGGGTGACCTCGGAGAATAAAACAACCTCCGAGTGACTAACCAGTCGAAACTTGATCAACGGAACAAGTTACCCTAGGGATAACAGCGCAATCCTATTTCAGAGTCCATATCGACAA-TAGGGTTTACGACCTCGATGTTGGATCAGGACATCCCGATGGTGCAGCAGCTATCAAAGGTTCGTTTGTTCAACGATTAAAGTCCT
%%Erinaceus_europaeus  [NC_002080]      	      TAGCATCTCAACACTGCCTGCCCAGTGACTT-AACGGCCGCG-TATCCTGACCGTGCAAAGGTAGCATAATCACTTGTTCTTTAATTAAGGACTCGCATGAATGGCTTCACGAGAGCTTAACTGTCTCCTGACCTAAATCAGTGAAATTGACTTTCCCGTGAAAAGGCGGGAATACTATAATAAGACGAGAAGACCCTATGGAGCTTTAGTATAAAAACTATATAAACTTTGGTTGGGGTGACCTCGGAGAACAAAAGAACCTCCGAATGACTCACAAGTCAAAGACTGATCAACGGAACAAGTTACCCTAGGGATAACAGCGCAATCCTATTCAAGAGTTCATATCGACAA-TAGGGTTTACGACCTCGATGTTGGATCAGGACATCCCAATGGTGTAACAGCTATTAAAGGTTCGTTTGTTCAACGATTAAAGTCCT
fossil                                            ???????????????????????????????????????????????????????????????????????????????????????????????????????????????????????????????????????????????????????????????????????????????????????????????????????????????????????????????????????????????????????????????????????????????????????????????????????????????????????????????????????????????????????????????????????????????????????????????????????????????????????????????????????????????????????
fossil                                            ???????????????????????????????????????????????????????????????????????????????????????????????????????????????????????????????????????????????????????????????????????????????????????????????????????????????????????????????????????????????????????????????????????????????????????????????????????????????????????????????????????????????????????????????????????????????????????????????????????????????????????????????????????????????????????
fossil                                            ???????????????????????????????????????????????????????????????????????????????????????????????????????????????????????????????????????????????????????????????????????????????????????????????????????????????????????????????????????????????????????????????????????????????????????????????????????????????????????????????????????????????????????????????????????????????????????????????????????????????????????????????????????????????????????
fossil                                            ???????????????????????????????????????????????????????????????????????????????????????????????????????????????????????????????????????????????????????????????????????????????????????????????????????????????????????????????????????????????????????????????????????????????????????????????????????????????????????????????????????????????????????????????????????????????????????????????????????????????????????????????????????????????????????
fossil                                            ???????????????????????????????????????????????????????????????????????????????????????????????????????????????????????????????????????????????????????????????????????????????????????????????????????????????????????????????????????????????????????????????????????????????????????????????????????????????????????????????????????????????????????????????????????????????????????????????????????????????????????????????????????????????????????
fossil                                            ???????????????????????????????????????????????????????????????????????????????????????????????????????????????????????????????????????????????????????????????????????????????????????????????????????????????????????????????????????????????????????????????????????????????????????????????????????????????????????????????????????????????????????????????????????????????????????????????????????????????????????????????????????????????????????
fossil                                            ???????????????????????????????????????????????????????????????????????????????????????????????????????????????????????????????????????????????????????????????????????????????????????????????????????????????????????????????????????????????????????????????????????????????????????????????????????????????????????????????????????????????????????????????????????????????????????????????????????????????????????????????????????????????????????
fossil                                            ???????????????????????????????????????????????????????????????????????????????????????????????????????????????????????????????????????????????????????????????????????????????????????????????????????????????????????????????????????????????????????????????????????????????????????????????????????????????????????????????????????????????????????????????????????????????????????????????????????????????????????????????????????????????????????
fossil                                            ???????????????????????????????????????????????????????????????????????????????????????????????????????????????????????????????????????????????????????????????????????????????????????????????????????????????????????????????????????????????????????????????????????????????????????????????????????????????????????????????????????????????????????????????????????????????????????????????????????????????????????????????????????????????????????
fossil                                            ???????????????????????????????????????????????????????????????????????????????????????????????????????????????????????????????????????????????????????????????????????????????????????????????????????????????????????????????????????????????????????????????????????????????????????????????????????????????????????????????????????????????????????????????????????????????????????????????????????????????????????????????????????????????????????
fossil                                            ???????????????????????????????????????????????????????????????????????????????????????????????????????????????????????????????????????????????????????????????????????????????????????????????????????????????????????????????????????????????????????????????????????????????????????????????????????????????????????????????????????????????????????????????????????????????????????????????????????????????????????????????????????????????????????
fossil                                            ???????????????????????????????????????????????????????????????????????????????????????????????????????????????????????????????????????????????????????????????????????????????????????????????????????????????????????????????????????????????????????????????????????????????????????????????????????????????????????????????????????????????????????????????????????????????????????????????????????????????????????????????????????????????????????
fossil                                            ???????????????????????????????????????????????????????????????????????????????????????????????????????????????????????????????????????????????????????????????????????????????????????????????????????????????????????????????????????????????????????????????????????????????????????????????????????????????????????????????????????????????????????????????????????????????????????????????????????????????????????????????????????????????????????
fossil                                            ???????????????????????????????????????????????????????????????????????????????????????????????????????????????????????????????????????????????????????????????????????????????????????????????????????????????????????????????????????????????????????????????????????????????????????????????????????????????????????????????????????????????????????????????????????????????????????????????????????????????????????????????????????????????????????
fossil                                            ???????????????????????????????????????????????????????????????????????????????????????????????????????????????????????????????????????????????????????????????????????????????????????????????????????????????????????????????????????????????????????????????????????????????????????????????????????????????????????????????????????????????????????????????????????????????????????????????????????????????????????????????????????????????????????
fossil                                            ???????????????????????????????????????????????????????????????????????????????????????????????????????????????????????????????????????????????????????????????????????????????????????????????????????????????????????????????????????????????????????????????????????????????????????????????????????????????????????????????????????????????????????????????????????????????????????????????????????????????????????????????????????????????????????
fossil                                            ???????????????????????????????????????????????????????????????????????????????????????????????????????????????????????????????????????????????????????????????????????????????????????????????????????????????????????????????????????????????????????????????????????????????????????????????????????????????????????????????????????????????????????????????????????????????????????????????????????????????????????????????????????????????????????
fossil                                            ???????????????????????????????????????????????????????????????????????????????????????????????????????????????????????????????????????????????????????????????????????????????????????????????????????????????????????????????????????????????????????????????????????????????????????????????????????????????????????????????????????????????????????????????????????????????????????????????????????????????????????????????????????????????????????
fossil                                            ???????????????????????????????????????????????????????????????????????????????????????????????????????????????????????????????????????????????????????????????????????????????????????????????????????????????????????????????????????????????????????????????????????????????????????????????????????????????????????????????????????????????????????????????????????????????????????????????????????????????????????????????????????????????????????
fossil                                            ???????????????????????????????????????????????????????????????????????????????????????????????????????????????????????????????????????????????????????????????????????????????????????????????????????????????????????????????????????????????????????????????????????????????????????????????????????????????????????????????????????????????????????????????????????????????????????????????????????????????????????????????????????????????????????
fossil                                            ???????????????????????????????????????????????????????????????????????????????????????????????????????????????????????????????????????????????????????????????????????????????????????????????????????????????????????????????????????????????????????????????????????????????????????????????????????????????????????????????????????????????????????????????????????????????????????????????????????????????????????????????????????????????????????
fossil                                            ???????????????????????????????????????????????????????????????????????????????????????????????????????????????????????????????????????????????????????????????????????????????????????????????????????????????????????????????????????????????????????????????????????????????????????????????????????????????????????????????????????????????????????????????????????????????????????????????????????????????????????????????????????????????????????
fossil                                            ???????????????????????????????????????????????????????????????????????????????????????????????????????????????????????????????????????????????????????????????????????????????????????????????????????????????????????????????????????????????????????????????????????????????????????????????????????????????????????????????????????????????????????????????????????????????????????????????????????????????????????????????????????????????????????
fossil                                            ???????????????????????????????????????????????????????????????????????????????????????????????????????????????????????????????????????????????????????????????????????????????????????????????????????????????????????????????????????????????????????????????????????????????????????????????????????????????????????????????????????????????????????????????????????????????????????????????????????????????????????????????????????????????????????
fossil                                            ???????????????????????????????????????????????????????????????????????????????????????????????????????????????????????????????????????????????????????????????????????????????????????????????????????????????????????????????????????????????????????????????????????????????????????????????????????????????????????????????????????????????????????????????????????????????????????????????????????????????????????????????????????????????????????
fossil                                            ???????????????????????????????????????????????????????????????????????????????????????????????????????????????????????????????????????????????????????????????????????????????????????????????????????????????????????????????????????????????????????????????????????????????????????????????????????????????????????????????????????????????????????????????????????????????????????????????????????????????????????????????????????????????????????
fossil                                            ???????????????????????????????????????????????????????????????????????????????????????????????????????????????????????????????????????????????????????????????????????????????????????????????????????????????????????????????????????????????????????????????????????????????????????????????????????????????????????????????????????????????????????????????????????????????????????????????????????????????????????????????????????????????????????
fossil                                            ???????????????????????????????????????????????????????????????????????????????????????????????????????????????????????????????????????????????????????????????????????????????????????????????????????????????????????????????????????????????????????????????????????????????????????????????????????????????????????????????????????????????????????????????????????????????????????????????????????????????????????????????????????????????????????
fossil                                            ???????????????????????????????????????????????????????????????????????????????????????????????????????????????????????????????????????????????????????????????????????????????????????????????????????????????????????????????????????????????????????????????????????????????????????????????????????????????????????????????????????????????????????????????????????????????????????????????????????????????????????????????????????????????????????
fossil                                            ???????????????????????????????????????????????????????????????????????????????????????????????????????????????????????????????????????????????????????????????????????????????????????????????????????????????????????????????????????????????????????????????????????????????????????????????????????????????????????????????????????????????????????????????????????????????????????????????????????????????????????????????????????????????????????
fossil                                            ???????????????????????????????????????????????????????????????????????????????????????????????????????????????????????????????????????????????????????????????????????????????????????????????????????????????????????????????????????????????????????????????????????????????????????????????????????????????????????????????????????????????????????????????????????????????????????????????????????????????????????????????????????????????????????
fossil                                            ???????????????????????????????????????????????????????????????????????????????????????????????????????????????????????????????????????????????????????????????????????????????????????????????????????????????????????????????????????????????????????????????????????????????????????????????????????????????????????????????????????????????????????????????????????????????????????????????????????????????????????????????????????????????????????
fossil                                            ???????????????????????????????????????????????????????????????????????????????????????????????????????????????????????????????????????????????????????????????????????????????????????????????????????????????????????????????????????????????????????????????????????????????????????????????????????????????????????????????????????????????????????????????????????????????????????????????????????????????????????????????????????????????????????
fossil                                            ???????????????????????????????????????????????????????????????????????????????????????????????????????????????????????????????????????????????????????????????????????????????????????????????????????????????????????????????????????????????????????????????????????????????????????????????????????????????????????????????????????????????????????????????????????????????????????????????????????????????????????????????????????????????????????
fossil                                            ???????????????????????????????????????????????????????????????????????????????????????????????????????????????????????????????????????????????????????????????????????????????????????????????????????????????????????????????????????????????????????????????????????????????????????????????????????????????????????????????????????????????????????????????????????????????????????????????????????????????????????????????????????????????????????
fossil                                            ???????????????????????????????????????????????????????????????????????????????????????????????????????????????????????????????????????????????????????????????????????????????????????????????????????????????????????????????????????????????????????????????????????????????????????????????????????????????????????????????????????????????????????????????????????????????????????????????????????????????????????????????????????????????????????
fossil                                            ???????????????????????????????????????????????????????????????????????????????????????????????????????????????????????????????????????????????????????????????????????????????????????????????????????????????????????????????????????????????????????????????????????????????????????????????????????????????????????????????????????????????????????????????????????????????????????????????????????????????????????????????????????????????????????
fossil                                            ???????????????????????????????????????????????????????????????????????????????????????????????????????????????????????????????????????????????????????????????????????????????????????????????????????????????????????????????????????????????????????????????????????????????????????????????????????????????????????????????????????????????????????????????????????????????????????????????????????????????????????????????????????????????????????
fossil                                            ???????????????????????????????????????????????????????????????????????????????????????????????????????????????????????????????????????????????????????????????????????????????????????????????????????????????????????????????????????????????????????????????????????????????????????????????????????????????????????????????????????????????????????????????????????????????????????????????????????????????????????????????????????????????????????
fossil                                            ???????????????????????????????????????????????????????????????????????????????????????????????????????????????????????????????????????????????????????????????????????????????????????????????????????????????????????????????????????????????????????????????????????????????????????????????????????????????????????????????????????????????????????????????????????????????????????????????????????????????????????????????????????????????????????
fossil                                            ???????????????????????????????????????????????????????????????????????????????????????????????????????????????????????????????????????????????????????????????????????????????????????????????????????????????????????????????????????????????????????????????????????????????????????????????????????????????????????????????????????????????????????????????????????????????????????????????????????????????????????????????????????????????????????
fossil                                            ???????????????????????????????????????????????????????????????????????????????????????????????????????????????????????????????????????????????????????????????????????????????????????????????????????????????????????????????????????????????????????????????????????????????????????????????????????????????????????????????????????????????????????????????????????????????????????????????????????????????????????????????????????????????????????
fossil                                            ???????????????????????????????????????????????????????????????????????????????????????????????????????????????????????????????????????????????????????????????????????????????????????????????????????????????????????????????????????????????????????????????????????????????????????????????????????????????????????????????????????????????????????????????????????????????????????????????????????????????????????????????????????????????????????
fossil                                            ???????????????????????????????????????????????????????????????????????????????????????????????????????????????????????????????????????????????????????????????????????????????????????????????????????????????????????????????????????????????????????????????????????????????????????????????????????????????????????????????????????????????????????????????????????????????????????????????????????????????????????????????????????????????????????
fossil                                            ???????????????????????????????????????????????????????????????????????????????????????????????????????????????????????????????????????????????????????????????????????????????????????????????????????????????????????????????????????????????????????????????????????????????????????????????????????????????????????????????????????????????????????????????????????????????????????????????????????????????????????????????????????????????????????
fossil                                            ???????????????????????????????????????????????????????????????????????????????????????????????????????????????????????????????????????????????????????????????????????????????????????????????????????????????????????????????????????????????????????????????????????????????????????????????????????????????????????????????????????????????????????????????????????????????????????????????????????????????????????????????????????????????????????
fossil                                            ???????????????????????????????????????????????????????????????????????????????????????????????????????????????????????????????????????????????????????????????????????????????????????????????????????????????????????????????????????????????????????????????????????????????????????????????????????????????????????????????????????????????????????????????????????????????????????????????????????????????????????????????????????????????????????
fossil                                            ???????????????????????????????????????????????????????????????????????????????????????????????????????????????????????????????????????????????????????????????????????????????????????????????????????????????????????????????????????????????????????????????????????????????????????????????????????????????????????????????????????????????????????????????????????????????????????????????????????????????????????????????????????????????????????


[MT-CO2  684 bp]
Orycteropus_afer  [Y18475]               ATGGCATATCCATTTCAACTAGGATTTCAAGACGCCTCATCACCAATTATAGAAGAATTACTTCACTTTCATGACCATACTCTTATAATCGTATTCTTAATTAGCTCACTAGTACTATATATTATTTCACTAATATTAACTTCCAAATTAACACATACTAGCACAATAGACGCCCAAGAAGTAGAAACAATCTGAACAATTCTACCAGCAATTATTCTTATCCTAATTGCCCTGCCATCCCTACGAATTCTCTACATAATAGATGAGATTAATAACCCATCACTCACAGTTAAAACAATAGGCCATCAATGATATTGAAGCTACGAATACACAGACTATAATGACTTAACTTTTGACTCCTACATAGTCCCAACAACCGACCTAAAACCCGGAGAACTTCGTCTACTAGAAGTAGATAACCGAGTAGTACTGCCCATAGAACTTCCTATTCGAATACTTATTTCATCAGAAGACGTGCTACACTCATGAGCAGTCCCATCTCTAGGATTAAAAACTGATGCTATTCCAGGACGACTAAACCAAGCAACACTAACCTCTACCCGACCAGGACTATTTTACGGCCAATGCTCCGAAATTTGCGGAGCAAACCACAGCTTCATACCTATCGTACTTGAACTTGTTCCACTTAAACATTTCGAAAACTGATCTACATCAATAATTTAA
Bos_taurus  [J01394]                     ATGGCATATCCCATACAACTAGGATTCCAAGATGCAACATCACCAATCATAGAAGAACTACTTCACTTTCATGACCACACGCTAATAATTGTCTTCTTAATTAGCTCATTAGTACTTTACATTATTTCACTAATACTAACGACAAAGCTGACCCATACAAGCACGATAGATGCACAAGAAGTAGAGACAATCTGAACCATTCTGCCCGCCATCATCTTAATTCTAATTGCTCTTCCTTCTTTACGAATTCTATACATAATAGATGAAATCAATAACCCATCTCTTACAGTAAAAACCATAGGACATCAGTGATACTGAAGCTATGAGTATACAGATTATGAGGACTTAAGCTTCGACTCCTACATAATTCCAACATCAGAATTAAAGCCAGGGGAGCTACGACTATTAGAAGTCGATAATCGAGTTGTACTACCAATAGAAATAACAATCCGAATGTTAGTCTCCTCTGAAGACGTATTACACTCATGAGCTGTGCCCTCTCTAGGACTAAAAACAGACGCAATCCCAGGCCGTCTAAACCAAACAACCCTTATATCGTCCCGTCCAGGCTTATATTACGGTCAATGCTCAGAAATTTGCGGGTCAAACCACAGTTTCATACCCATTGTCCTTGAGTTAGTCCCACTAAAGTACTTTGAAAAATGATCTGCGTCAATATTATAA
Ovis_aries  [AF010406]                   ATGGCATATCCCATACAACTAGGCTTTCAAGACGCAACATCACCTATCATGGAAGAACTACTACACTTTCACGACCACACATTAATAATCGTTTTCCTAATCAGCTCTCTAGTACTTTATATTATTTCACTAATACTAACAACAAAATTAACCCATACCAGTACCATAGACGCGCAAGAAGTAGAAACAATCTGAACCATTCTACCAGCCATTATCTTAATTATGATTGCTCTTCCATCCTTGCGAATCCTATACATAATAGATGAAATCAACAACCCATCTCTCACAGTAAAGACCATAGGGCATCAATGATACTGAAGCTATGAATATACAGATTATGAAGACCTAAGCTTCGATTCCTATATAATCCCAACATCAGAACTAAAACCAGGAGAACTGCGTTTACTAGAAGTAGACAACCGAGTTGTATTACCCATGGAAATAACAGTCCGAATACTAATCTCTTCCGAAGATGTCCTACCCTCATGAGCAGTCCCTTCTCTAGGACTAAAAACAGACGCAATTCCAGGTCGTTTAAATCAAACAACCCTTATGTCAACTCGTCCAGGCCTATTCTACGGTCAATGCTCAGAAATTTGCGGATCAAATCACAGTTTTATGCCAATTGTTCTTGAACTAGTCCCATTAAAATACTTTGAAAAATGATCCGCATCAATACTATAA
Odocoileus_virginianus  [U18816]         ATGGCTTACCCCATACAATTAGGCTTCCAAGATGCAACATCACCTATTATAGAAGAACTACTACATTTTCATGATCATACATTAATAATTGTCTTTCTAATTAGCTCATTAGTGCTCTATATCATTTCATTAATGCTAACAACAAAACTAACTCACACTAGTACAATAGATGCCCAAGAAGTAGAAACAGTATGAACCATTCTACCAGCCATTATTCTAATTTTAATTGCTCTTCCATCTTTGCGAATTCTCTATATGATAGATGAAATTAATAATCCATCACTCACAGTAAAAACCATAGGACATCAATGATACTGAAGTTATGAATATACAGACTATGAAGATTTAAGCTTTGATTCTTATATAATTCCAACATCAGAATTAAAGCCAGGAGAACTACGACTATTAGAAGTGGATAACCGAGTTGTTCTACCAATAGAAATGACAATCCGAATACTAGTCTCTTCTGAAGATGTATTACACTCCTGAGCCGTACCTTCTCTAGGGTTAAAAACAGACGCGATCCCAGGACGCTTAAACCAAACAACTCTTATATCAACTCGACCAGGTCTATACTATGGACAATGCTCCGAAATCTGTGGATCAAATCACAGCTTTATGCCTATTGTTCTTGAACTAGTTCCACTAAACTATTTTGAAAAATGATCTGCGTCTATACTATAA
Cervus_unicolor  [U62570]                ATGGCTTATCCCATACAGCTAGGTTTTCAAGATGCAACATCACCTATTATAGAAGAACTGCTACATTTTCATGATCATACATTAATAATTGTTTTCCTAATCAGCTCACTAGTACTCTATGTCATTTCATTAATGCTAACAACAAAATTAACACACACTAGCACAATAGACGCTCAAGAGGTAGAAACAATCTGAACAATCCTACCAGCTATTATCCTAATTTTAATTGCTCTCCCATCTTTGCGAATTTTATATATGATAGACGAAATTAACAATCCATCTCTCACAGTAAAAACTATAGGACATCAATGATATTGAAGCTACGAGTATACAGATTATGAAGACTTAAGCTTCGACTCCTATATAATTCCAACATCAGAACTAAAACCAGGAGAACTACGACTACTAGAGGTAGATAATCGGGTTGTCCTACCAATAGAAATAACAATCCGAATGTTAGTCTCCTCTGAAGACGTACTGCACTCTTGAGCCGTACCCTCTCTAGGACTAAAAACGGACGCAATCCCAGGCCGCCTGAACCAAACAACTCTTATATCGACTCGACCAGGCCTATATTACGGACAATGCTCTGAAATCTGCGGATCAAATCACAGCTTCATACCTATTGTTCTTGAACTAGTCCCATTAAATTATTTCGAAAAATGATCTGCATCAATACTATAA
Giraffa_camelopardalis  [*NEW* NYZS]     ?????????????????????????????????????????ACCCATTATAGAAGAATTACTACATTTTCATGACCACACACTAATAATTGTTTTCCTTATTAGCTCACTAGTGCTCTATATTATTTCACTAATACTAACAACAAAACTAACCCATACAAGCACAATAGATGCACAGGAAGTAGAGACAATCTGAACCATTCTACCAGCTATTATCCTAATTATAATTGCCCTTCCATCTCTGCGAATTTTATATATAATAGATGAAATTAATAATCCATCTCTTACAGTAAAAACTATAGGACACCAATGATATTGAAGCTATGAGTATACAGACTATGAAGACCTAACCTTTGACTCTTATATAATTCCCACATCGGAACTAAAACCAGGAGAACTGCGACTGTTAGAAGTAGACAATCGAGTAGTATTACCAATAGAAATAACAATCCGAATGCTAGTTTCATCAGAAGACGTATTACACTCATGAGCCGTACCTTCTCTAGGATTAAAAACGGATGCAATCCCAGGTCGCCTAAACCAAACAACCCTTATGTCAACCCGACCAGGCCTATATTACGGACAATGCTCAGAAATCTGCGGATCAAACCACAGTTTTATACCCATTGTCCTTGAATTAGTTCCACTAGAGTATTTTGAAA???????????????????????
Antilocapra_americana [U62571]           ATGGCATACCCAATACAACTAGGCTTCCAGGACGCAACATCACCAATTATAGAAGAACTCCTACACTTTCATGACCACACACTCATAATTGTATTCCTAATTAGCTCATTAGTACTTTATATTATCTCCCTTATATTAACAACGAAACTAACCCACACTAGTACAATGGACGCACAAGAAGTGGAGACAGTTTGAACGATCCTACCAGCCATTATTTTAATTTTAATTGCCCTACCTTCTCTGCGAATCTTGTACATGATAGACGAAATCAATAATCCATCTCTTACAGTAAAAACCATAGGACACCAGTGATACTGAAGCTATGAATACACAGACTATGAAGACTTAAGCTTCGACTCCTACATAATCCCAACATCAGAACTAAAACCAGGCGAACTACGACTGCTAGAAGTAGATAACCGAGTAGTTCTACCAATAGAAATGACAGTTCGAATACTAGTTTCTTCAGAAGACGTATTACACTCATGAGCTGTACCATCTCTAGGACTAAAAACAGACGCAATCCCAGGCCGCTTAAATCAAGCAACCCTAATATCAACCCGACCCGGCCTATACTACGGACAATGTTCAGAAATCTGCGGGTCAAACCACAGCTTTATACCCATTGTCCTTGAACTAGTTCCACTAAAACACTTCGAAGAATGATCAGCATCAATGTCATAA
Moschus_sp.  [*NEW* NYZS Bu75]           ?????????????????????????????????????????ACCCATTATAGAAGAACTACTACATTTCCATGATCATACACTAATAATTGTCTTTTTAATTAGCTCACTAGTACTCTACATTATCTCACTCATACTAACAACAAAACTAACCCATACTAGTACAATAGACGCACAAGAAATCGAGACAATTTGAACAATTTTACCAGCTATCATCTTAATTCTAATTGCCCTCCCATCCTTACGAATCCTATATATAATAGACGAAATTAACAACCCCTCCCTTACAGTAAAAACTATAGGACACCAATGATATTGAAGTTACGAATATACAGACTATGAAGACCTGAACTTTGATTCCTATATAATCCCAACATCAGAGTTAAAACCAGGAGAACTACGACTACTAGAAGTAGATAACCGAGTGGTACTACCAATAGAAATAACAATCCGAATACTAATCTCCTCTGAAGATGTACTACACTCATGAGCTGTACCTTCATTAGGGCTAAAGACAGATGCAATTCCAGGCCGTCTAAATCAAACAACCCTTATATCAACCCGACCAGGTCTATACTACGGACAGTGTTCAGAAATTTGTGGATCTAATCACAGTTTCATGCCTATCGTCCTAGAATTAGTCCCACTAAAATATTTTGAAA???????????????????????
Tragulus_javanicus  [*NEW* NYZS]         ATGGCTTATCCCCTCCAACTAGGCTTTCAAGATGCCACCTCTCCCATTATAGAAGAACTGCTTCACTTCCATGACCATACGCTAATAATTGTCTTCCTCATTAGCTCGTTAGTATTATATATTATCTCCTCAATACTAACAACAAAACTCACTCACACCAGCACAATAGATGCACAAGAAGTAGAGACCGTCTGAACTATTCTGCCTGCCATCATTCTAATCCTAATTGCCCTTCCCTCCCTACGAATTCTTTATATAATAGACGAAATCAACAATCCTTCCCTCACAGTAAAAACCATGGGCCACCAATGATATTGAAGCTATGAATACACTGACTATGAGGACCTAAGCTTTGACTCTTATATGATCCCCACATCCGAACTCAACCCAGGCGAACTGCGACTTCTAGAAGTAGACAACCGAGTTGTACTACCCATAGAAATGACTATTCGTATACTAATCTCTTCAGAAGACGTCCTGCACTCATGAGCCGTCCCCTCCCTAGGACTAAAAACAGATGCCATTCCAGGACGCCTGAACCAAACAACCCTTATATCTACACGACCAGGACTATACTACGGACAATGTTCAGAAATCTGTGGCTCTAATCACAGCTTCATGCCCATTGTCCTTGAACTGGTTCCATTAAACTACTTTGAAAAATGATCTGCATCCATACTATAA
Lagenorhynchus_albirostris  [AJ554061]   ATGGCATATCCCTTTCAACTAGGCTTACAAGACGCAGCATCACCTGTTATAGAAGAACTTCTACAGTTTCATGATCACGCATTAATAATCGTCTTCTTAATTAGCTCCTTAGTTCTTTATATTATTACATCAATACTTACAACCAAATTAACACATACTAGTACAATAGATGCTCAAGAGGTAGAAACTATTTGAACTGTCCTCCCAGCCGTTATTTTAATCATAATTGCCCTACCTTCCCTACGAATTCTCTATATAATAGACGAAATCAACAATCCCTCTCTTACCGTAAAAACAATAGGACACCAATGGTACTGAAGCTATGAATACACAGACTACGAAGACCTAAACTTTGACTCGTACATAATTCCAACCTCAGACCTAAAACCAGGCGAACTACGATTGTTAGAAGTAGACAACCGAATAGTTCTACCCATACAAATGACAATCCGAATACTAGTCTCCTCAGAAGACGTATTACACTCATGAGCTGTCCCTTCCCTAGGCCTAAAAACAGACGCAATTCCTGGGCGCTTAAACCAAACAACCCTAATATCAACACGACCTGGCCTGTTCTACGGACAATGTTCAGAAATTTGTGGCTCTAATCACAGTTTTATACCAATCGTTCTCGAACTAGTACCTTTAGAGAATTTCGAAAAATGATCTACATCCATATTATAA
Monodon_monoceros  [AJ554062]            ATGGCATATCCTTTTCAACTAGGCTTACAAGATGCAACATCGCCCGTTATAGAAGAACTCCTACAATTCCATGATCACGCACTAATAATTGTCTTCCTGATTAGCTCCCTGGTCCTCTATATTATTACCCTAATACTTACAACCAAGCTAACACACACCAACACAATAGACGCCCAAGAAGTAGAGACCATTTGAACCGTCCTCCCAGCTATTATCTTAATCACAATTGCCCTACCCTCTCTACGTATCCTCTACATAATAGACGAAATTAACAACCCCTCTCTGACTGTAAAAACTATAGGACATCAATGATACTGAAGCTATGAATATACTGACTACGAAGACCTAAACTTTGACTCCTACATAATTCCAACCTCAGACCTAAAACCAGGAGAACTACGATTGCTAGAAGTAGACAACCGGATAGTCCTACCCATACAAATAACAATCCGAATACTAGTCTCCTCAGAAGACGTGCTACACTCATGAGCTGTCCCTTCTCTAGGCTTAAAAACAGACGCAATTCCTGGACGCCTGAACCAAACAACCCTTATATCAACACGACCTGGCCTATTCTATGGGCAATGTTCAGAAATTTGCGGCTCAAACCACAGCTTTATGCCGATCGTTCTCGAACTAGTACCCTTAGGGGACTTTGAAAAATGATCTATATCCACATTGTAA
Inia_geoffrensis  [AJ554059]             ATGGCTTATCCCCTCCAACTAGGCTTACAAGATGCAACATCGCCTGTCATAGAAGAACTACTGCAATTTCACGACCACGCCTTAATAGTTGTTTTCCTAATTAGCTCTTTAGTCCTCTATATCATTACCCTAATACTCACAACCAAACTAACACATACCAGCACAATAGATGCTCAAGAAGTAGAGACTATTTGAACAATTCTCCCCGCCCTCATCCTAATCCTAATTGCCCTGCCCTCTCTACGAATCCTTTATATGATAGATGAGGTCAACGACCCCTCTCTTACCGTAAAAACAATAGGGCACCAATGATATTGAAGTTATGAGTACACCGATTATGAAGACCTTAATTTTGACTCCTACATAATCCCCACCCAAAATCTAAAACCTGGTGAACTACGACTTCTAGAAGTAGACAACCGAATAGTCCTACCCATACAAATAACAATCCGTGTCCTAATCTCCTCTGAAGACGTATTACACTCATGAGCTGTTCCCTCTCTAGGCCTAAAAACAGACGCAGTTCCCGGACGTCTAAACCAAACAACTCTTATATCAACACGACCTGGCCTATTCTACGGACAATGTTCAGAGATTTGCGGCTCAAACCACAGTCTCATACCCATTGTTCTCGAACTAGTACCCCTAGAGAACTTTGAAAAATGATCTACATCTATAACATAA
Pontoporia_blainvillei  [AJ554060]       ATGGCTTATCCACTCCAACTAGGCTTACAAGACGCAACCTCCCCTGTCATAGAAGAGCTCCTACAATTCCATGACCATGCACTTATAATTGTCTTCCTAATTAGCTCCTTAATCCTTTACATCATCACCCTCATACTCACAACCAAACTAACACATACCAGCACAATAGATGCTCAAGAAGTAGAGACCATTTGAACGGTTCTCCCCGCTTTCATTCTAATCTTAATCGCCCTACCTTCCCTTCGAATTCTCTACATAATAGATGAAATCAATGACCCCTCCCTTACCGTAAAGACAATAGGTCACCAATGATACTGAAGCTATGAATATACCGACTACGAAGACCTAAGCTTTGACTCCTATATAATCCCAACCCCAGATCTAAAACCAGGCGAGCTACGACTTTTAGAAGTGGATAATCGAATAGTCCTCCCCATACAAACAACAATCCGAGTCCTAATCTCCTCTGAAGATGTCTTACACTCATGAGCTGTTCCCTCTCTAGGCCTAAAAACAGATGCAGTCCCCGGACGCTTAAACCAAACAACCCTAATATCAACACGACCTGGGCTATTCTACGGACAATGGTCAGAAATCTGTGGGTCAAATCACAGCTTCATACCAATTGTTCTCGAACTAGTACCCCTAGAGAACTTCGAAAAGTGATCCGCATCTATAGTATAA
Physeter_catodon  [AJ277029]             ATGGCATACCCCCTTCAACTAGGTTTCCAAGACGCAACCTCTCCCATTATAGAGGAACTCTTACACTTTCATGATCACACCCTAATAATTGTTTTCCTAATTAGCTCTCTAGTCCTCTACATTATCACCCTAATACTAACAACCAAACTAACACATATCAACACAATAGACGCCCAAGAAGTAGAGACCATTTGAACCGTTCTCCCCGCTATCATTCTAATCCTAATCGCCCTACCATCCCTACGAATCCTCTACATAATAGACGAAATCAACAGCCCCTCTCTTACTGTAAAGACAATAGGTCACCAATGATATTGAAGCTACGAATATACCGACTACGAAGACCTGTCCTTTGACTCTTACATAATCCCAACATCGGACTTAAAACCAGGAGACCTACGACTATTAGAAGTCGACAACCGAATAGTATTGCCTATAGAAATAACAATCCGAGTCTTAGTCTCCTCCGAGGATGTCCTACACTCATGAGCTGTCCCCTCCCTAGGCCTAAAAACAGACGCAATCCCCGGGCGCCTAAACCAAACAACCTTAATATCAACACGACCAGGCTTATTCTACGGACAATGTTCAGAAATCTGCGGCTCAAACCATAGTTTCATACCAATTGTCCTCGAACTAGTACCCCTAGAAAACTTTGAAAAATGATCCATCTCAATACTGTAA
Hyperoodon_ampullatus  [AJ554056]        ATGGCATATCCCTTCCAACTAGGATTTCAAGACGCAACATCACCTATCATAGAAGAACTCCTACATTTCCATGACCACACACTAATAATTGTCTTCCTAATTAGCTCCTTAGTCCTATATATTATTACCCTTATACTCACAACCAAACTAACACATACTAACACAATAGATGCCCAAGAAGTAGAAACCATCTGAACTATCCTCCCAGCTATCATTCTAATCCTAATCGCCCTCCCTTCATTACGAATTCTCTATATGATAGATGAAATCAACAACCCCTCCCTTACAGTTAAAACTATAGGTCACCAATGATACTGAAGCTACGAATATACTGATTATGAAGACTTAAACTTTGACTCATACATAATCCCAACATCAGATCTAAAACCCGGAGAGCTGCGACTACTAGAAGTAGATAACCGAATAGTACTACCTATAGAGATAACAATCCGAATACTAGTATCTTCTGAAGACGTACTACACTCATGAGCCGTACCCTCTCTAGGATTAAAAACAGATGCCATTCCTGGACGCCTCAATCAAACAACTCTAATATCAACACGACCAGGCTTATTCTATGGACAATGCTCAGAAATTTGTGGGTCTAATCATAGCTTCATACCAATCGTTCTTGAATTAGTACCCTTAGAGAACTTTGAAAAATGATCTACATCTATACTATAA
Balaenoptera_physalus  [X61145]          ATGGCATATCCATTCCAACTAGGTTTCCAAGATGCAGCATCACCCATCATAGAAGAGCTCCTACACTTTCACGATCATACACTAATAATCGTTTTTCTAATTAGCTCTTTAGTTCTCTACATTATTACCCTAATGCTTACAACCAAATTAACACATACTAGTACAATAGACGCCCAAGAAGTAGAAACTGTCTGAACTATCCTCCCAGCCATTATCTTAATTTTAATTGCCTTGCCTTCATTACGGATCCTTTACATAATAGACGAAGTCAATAACCCCTCCCTCACTGTAAAAACAATAGGTCACCAATGATATTGAAGCTATGAGTATACCGACTACGAAGACCTAAGCTTCGACTCCTATATAATCCCAACATCAGACCTAAAGCCAGGAGAACTACGATTATTAGAAGTAGATAACCGAGTTGTCTTACCTATAGAAATAACAATCCGAATATTAGTCTCATCAGAAGACGTACTCCACTCATGGGCCGTACCCTCCTTGGGCCTAAAAACAGATGCAATCCCAGGACGCCTAAACCAAACAACCTTAATATCAACACGACCAGGCCTATTTTATGGACAATGCTCAGAGATCTGCGGCTCAAACCACAGTTTCATACCAATTGTCCTAGAACTAGTACCCCTAGAAGTCTTTGAAAAATGATCTGTATCAATACTATAA
Hippopotamus_amphibius  [AJ010957]       ATGGCATATCCCCTCCAACTAGGCTTTCAAGATGCAGTATCACCCATTATAGAAGAACTACTGTATTTTCATGACCATACGCTAATAATCGTATTCCTAATCAGCTCACTAGTCCTTTACATTATTACACTAATACTGACTACCAAACTAACCCATACAAACACCATAAATGCACAAGAGGTAGAAACTGTCTGAACAATCCTACCAGCCATTATCCTTATCTTAATTGCACTGCCATCTCTGCGAATCCTCTATATAATAGACGAAATTAACAACCCCTCCCTGACCGTAAAAACTATGGGCCACCAATGATACTGAAGTTACGAATATACAGATTATGAAGACCTAAACTTTGACTCCTACATAGTCCCAACATCAGACCTAAAGCCGGGGGACCTACGACTCCTAGAAGTAGATAACCGAGTCGTCCTACCCATAGATGTAACAGTTCGAATACTAATCTCATCAGAAGACGTACTACACTCCTGAGCCGTGCCATCACTAGGTCTAAAAACAGATGCCATTCCAGGACGATTGAACCAAACAACCTTAATATCAACACGACCCGGACTATTTTACGGACAGTGCTCCGAAATCTGTGGTTCCAACCACAGCTTTATGCCCATTGTCCTAGAATTAGTACCACTGCAAACTTTCGAAAAATGAACCGCATCCCTATTATAG
C_liberiensis [@]                        ????????????????????????????????????????????????????????????????????????????????????????????????????????????????????????????????????????????????????????????????????????????????????????????????????????????????????????????????????????????????????????????????????????????????????????????????????????????????????????????????????????????????????????????????????????????????????????????????????????????????????????????????????????????????????????????????????????????????????????????????????????????????????????????????????????????????????????????????????????????????????????????????????????????????????????????????????????????????????????????????????????????????????????????????????????????
Sus_scrofa  [AJ002189]                   ATGGCTTACCCTTTCCAACTAGGCTTCCAAGACGCCACTTCACCCATCATAGAAGAACTCCTACACTTTCACGATCACACCTTAATAATCGTATTCTTAATCAGCTCTTTAGTGTTATATATCATTTCACTCATACTAACAACAAAACTGACACACACTAGCACAATGGATGCCCAAGAAGTAGAAACAATTTGAACAATCCTACCCGCTATTATTCTAATTCTTATTGCCCTTCCATCATTACGAATCCTTTATATAATAGACGAAATTAATAACCCAGCCTTAACCGTAAAAACCATAGGACATCAATGATACTGAAGCTACGAGTATACAGACTATGAAGACCTCACCTTTGACTCATATATAATCCCCACATCAGATCTTAAACCTGGAGAAATACGACTACTAGAAGTAGACAATCGAGTTGTTCTACCAATAGAAATAACAATCCGAATATTAGTATCCTCTGAAGACGTACTGCACTCATGAGCCGTCCCATCCCTCGGTTTAAAAACAGATGCTATCCCAGGACGACTAAACCAAACAACTCTAATATCCACACGACCTGGCCTTTATTACGGACAGTGCTCAGAAATCTGTGGATCAAACCACAGCTTCATGCCCATTGTACTTGAACTTGTCCCATTAAAGTACTTCGAAAAATGGTCAACATCAATATTAACA
B_babyrussa [@]                          ????????????????????????????????????????????????????????????????????????????????????????????????????????????????????????????????????????????????????????????????????????????????????????????????????????????????????????????????????????????????????????????????????????????????????????????????????????????????????????????????????????????????????????????????????????????????????????????????????????????????????????????????????????????????????????????????????????????????????????????????????????????????????????????????????????????????????????????????????????????????????????????????????????????????????????????????????????????????????????????????????????????????????????????????????????????
P_porcus [@]                             ????????????????????????????????????????????????????????????????????????????????????????????????????????????????????????????????????????????????????????????????????????????????????????????????????????????????????????????????????????????????????????????????????????????????????????????????????????????????????????????????????????????????????????????????????????????????????????????????????????????????????????????????????????????????????????????????????????????????????????????????????????????????????????????????????????????????????????????????????????????????????????????????????????????????????????????????????????????????????????????????????????????????????????????????????????????
H_meinertzhageni [@]                     ????????????????????????????????????????????????????????????????????????????????????????????????????????????????????????????????????????????????????????????????????????????????????????????????????????????????????????????????????????????????????????????????????????????????????????????????????????????????????????????????????????????????????????????????????????????????????????????????????????????????????????????????????????????????????????????????????????????????????????????????????????????????????????????????????????????????????????????????????????????????????????????????????????????????????????????????????????????????????????????????????????????????????????????????????????????
Tayassu_tajacu  [*NEW* NYZS]             ATGGCCTACCCCCTCCAACTAGGATTTCAAGATGCAACTTCACCTATCATGGAAGAATTACTACACTTCCACGACCACACATTAATAATTGTATTTCTGATCAGCTCACTAGTCCTGTATATTATCTCATTAATACTAACAACTAAACTCACACACACCAGTACAATAAGTGCCCAAGAAATCGAGACCATCTGAACCATTCTACCAGCTATTATCCTAATCCTAATTGCCCTCCCGTCCTTACGAATTTTATATATAATAGACGAAATAAATGACCCCTCACTAACCGTAAAAACAATAGGACATCAATGGTACTGAAGCTACGAATACACCGACTATGAAGACCTGGCCTTCGACTCATATATAATTCCAACATCAGATCTGAAACCAGGAGAAATACGACTTTTAGAAGTAGATAACCGAGTAGTACTGCCCATAGAAATAACAATCCGCATTCTAGTCTCCTCCGAAGACGTCCTACACTCATGAGCTNNGCCATCCCTAGGCCTAAAAACAGATGCCATCCCCGGTCGACTTAACCAAACAACCCTGATATCTACACGACCTGGCCTCTATTACGGACAGTGCTCAGAAATCTGTGGATCTAATCATAGCNTCATACCAATTGTACTAGAACTGGTACCATTAGAAACTTTCGAAAAATGATCCACATCAATGCTAATA
%%Camelus_dromedarius [NC_009849]        ATGCCGTATCCTTTTCAACTAGGCTTCCAAGACGCTACCTCCCCCATTATAGAAGAATTACTATATTTTCACGACCACACCCTCATAATTGTATTTTTAATTAGTTCTCTAGTTTTGTATATCATTACTTTAATGCTAACAACTAAATTAACACACACAAGTACTATAGACGCGCAAGAAGTCGAGACGATCTGAACCATCCTACCTGCCATTATTTTAATTACGATTGCCCTTCCATCACTACGAATTCTTTATATAATAGACGAGATTAATAACCCAGTCTTAACCGTCAAAACGATTGGCCATCAGTGGTATTGAAGCTACGAATACACAGATTATGAAACTCTTAGTTTCGACTCCTATATAATTCCAACGCCAGACCTGAAGCCTGGCGAGTTACGACTGCTGGAAGTAGATAATCGAGTCGTCCTACCAATAGAAATAACTATTCGAATGCTAGTCACTTCTGAAGATGTATTACACTCATGAGCAGTCCCCTCCCTAGGATTGAAGACAGACGCGGTCCCTGGGCGCCTAAATCAAATTACACTAATATCAACACGACCTGGACTCTTCTATGGCCAATGTTCAGAAATTTGTGGTTCAAACCATAGCTTTATGCCCATTGTCCTTGAAATAGTACCACTAAAATACTTTGAGGAATGATCTGCCTCTATATTATAA
Lama_pacos  [Y19184]                     ATGCCATACCCATTTCAACTAGGTTTTCAAGATGCTACATCCCCTATTATAGAAGAGCTACTATACTTCCACGATCACGCTTTAATAGTAGTATTTTTAATCAGTTCTCTGGTATTATATATCATTACTCTGATGCTAACAACTAAATTAACACACACGAGCACCATGGATGCCCAAGAAGTCGAGACCATTTGAACCATCTTACCTGCGATCATTCTAATTACAATCGCCCTCCCATCGCTGCGGATCCTTTACATGATAGATGAAATCAATAACCCAGTTCTAACCGTCAAAACAATTGGCCATCAATGGTACTGAAGCTATGAATATACTGATTATGAGGATCTCAGCTTCGACTCCTATATAATCCCAACATCAGACCTAAAACCAGGTGAACTACGCCTACTGGAGTGGGACAACCGAGTCGTTCTTACCATGGGAATCACTATCCGAATACTAGTTACCTCTGAAGATGTACTACACTCATGAGCAGTCCCCTCCTTAGGAGTAAAAACAGACGCAGTCCCTGGACGCCTAAATCAAGTTACACTAATGTCAACACGACCTGGACTTTTCTATGGACAGTGTTCAGAAATTTGCGGCTCAAATCATAGCTTTATACCAATTGTCCTTGAGATGGTACCACTAAAATATTTTGAGGAGTGATCTGCCTCTATATTATAA
Ceratotherium_simum  [Y07726]            ATGGCTTACCCATTCCAACTAGGATTTCAAGACGCAACATCCCCTATCATAGAAGAACTACTTCACTTCCACGACCACACACTAATAATTGTATTCTTAATTAGTTCTCTAGTGTTGTATATTATTTCACTCATACTAACAACCAAACTAACACACACAAGCACTATAGACGCACAAGAAGTAGAGACTATTTGAACCATCCTGCCAGCCATTATCCTAATTCTAATTGCCCTCCCATCGCTACGAATCCTTTATATAATAGATGAGATTAATAACCCCTCCCTAACCGTTAAAACCATAGGACATCAATGATACTGAAGCTATGAATATACAGACTACGAAGACCTAACCTTTGACTCCTACATAATCCCCACATCAGACCTAAAACCAGGAGAGTTGCGACTTCTAGAAGTCGATAACCGAGTAGTGCTACCTATAGAAATAACAATCCGAATGCTAATCTCATCCGAAGATGTTCTTCACTCATGAGCTGTCCCTTCTTTAGGCCTAAAAACGGATGCAATCCCAGGACGATTGAATCAAACAACCCTAGTATCCACACGACCAGGATTATATTACGGACAGTGCTCAGAAATTTGCGGCTCAAATCACAGCTTCATACCTATTGTCCTTGAATTAGTCCCACTAAAACACTTCGAAAAATGATCTGCATCAATACTCTAA
Tapirus_bairdii  [U83506]                ???????????????????TAGGATTTCAAGATGCAACATCTCCCATTATAGAAGAACTTCTCCACTTCCATGACCATACACTAATAATTGTATTCCTGATCAGCTCCTTAGTATTATATATTATTTCACTAATACTTACAACTAAATTAACTCATACAAGTACCATAGATGCCCAAGAAGTAGAAACCATTTGAACTATCCTACCAGCCATCATTCTAATCTTAATCGCCCTACCATCCCTACGAATCCTTTACATAATAGACGAAATCAACAACCCTTCTTTAACTGTCAAAACTATAGGCCATCAGTGATACTGAAGCTATGAGTATACAGATTATGAAGACCTGAACTTCGACTCCTACATGGTACCTACATCGGATCTAAAACCCGGAGAACTACGATTACTTGAAGTTGACAACCGAGTAGTATTACCTATAGAAATAACGATTCGAATACTCATTTCATCCGAAGATGTCCTGCACTCATGAGCTGTACCTTCCTTAGGCTTAAAAACTGATGCTATCCCAGGACGCCTAAATCAAACAACCTTAGTAGCTATACGACCAGGACTATATTACGGACAATGCTCAGAAATCTGCGGATCAAACCATAGCTTTATACCTATCGTTCTTGAACTAGTCCCATTAAGCACCTTTGAAAAATGATCTACATCAATA??????
Equus_caballus  [X79547]                 ATGGCCTACCCCTTCCAACTAGGATTCCAAGACGCAACATCCCCTATTATAGAAGAACTCCTACACTTCCACGACCACACACTAATAATCGTATTCCTAATTAGCTCTCTAGTATTATATATTATCTCATCAATACTAACAACTAAATTAACCCATACCAGCACCATAGATGCTCAAGAAGTAGAGACAATTTGAACGATTTTACCAGCCATCATCCTTATTCTAATCGCCCTCCCATCCCTACGAATTCTATATATAATAGATGAAATCAATAATCCGTCCCTCACAGTCAAAACAATAGGCCACCAATGATACTGAAGCTACGAGTATACCGATTACGAAGACTTGACCTTTGACTCCTACATGATCCCCACATCAGACCTAAAACCAGGAGAATTACGTCTTCTAGAAGTCGACAATCGAGTGGTTCTCCCCATAGAAATAACCATCCGAATGCTAATTTCATCCGAAGACGTCCTACACTCATGAGCTGTGCCCTCCCTAGGCCTAAAAACAGACGCTATCCCTGGGCGCCTAAATCAGACAACTCTCGTGGCCTCTCGACCAGGACTTTACTACGGTCAATGCTCAGAGATCTGCGGATCAAACCACAGCTTTATACCAATTGTCCTTGAACTAGTTCCACTGAAACACTTCGAAGAATGATCTGCATCAATATTATAA
%%Ailurus_fulgens  [AB291074]		     ATGGCATACCCTTTCCAAATAGGACTTCAAGATGCAACTTCTCCTATCATAGAAGAACTCCTCCACTTTCACGACCATACACTAATAATTGTTTTTCTAATCAGCTCCCTCGTCCTTTATATTATCTCATTAATATTAACCACTAAGTTGACTCATACTAGCACAATAGATGCACAAGAAGTTGAAACTATCTGAACTATTTTACCAGCTATCATTCTTATTCTAATTGCCCTACCTTCTTTACGAATCCTTTATATAATGGATGAAATTAATAACCCTTCCTTAACTGTAAAAACCATAGGCCATCAGTGATATTGAAGTTATGAATATACAGATTATGAAGACCTAAGCTTTGACTCCTACATAATTCCCACTCAAGAGCTCAAACCTGGAGAACTACGACTATTAGAAGTAGACAACCGAGTAGTACTACCAATAGAGTTAACAATTCGTATGTTGATTTCATCCGAAGATGTACTACACTCATGAGCTGTGCCCTCCCTAGGCTTAAAAACTGATGCTATCCCAGGACGCCTGAATCAAACTACCCTAATAGCTATGCGACCTGGATTATATTATGGCCAGTGCTCAGAAATCTGTGGGTCAAACCATAGCTTTATACCTATCGTCCTAGAACTAGTCCCACTATCCCACTTTGAAAAATGATCTGCCTCATTGCTATAA
%%Canis_latrans	 [NC_008093]			 ATGGCGTACCCATTTCAACTCGGATTACAGGACGCAACCTCCCCTATTATAGAGGAGCTACTTCATTTTCATGATCACACGCTAATAATTGTATTCTTAATCAGTTCTTTAGTTCTCTACATCATTTCACTAATGTTAACTACAAAATTAACTCATACAAGCACAATAGACGCACAAGAAGTAGAAACAGTATGAACTATCCTACCCGCCATCATCCTAATCCTAATCGCTCTGCCTTCCCTCCGAATCCTTTACATAATAGACGAAATTAATAACCCCTCCTTAACCGTGAAAACAATAGGCCACCAATGATACTGAAGCTATGAATATACTGATTATGAAGACTTAAACTTTGACTCCTACATAATCCCAACACAAGAATTAAAGCCAGGAGAACTCCGACTATTAGAGGTAGACAACCGAGTTGTCCTCCCAATAGAAATAACCATCCGAATACTTATCTCTTCAGAAGACGTTTTGCATTCATGAGCCGTTCCATCACTAGGTCTAAAAACTGACGCTATCCCAGGACGACTGAACCAAACCACCCTCATAGCCATACGACCAGGACTGTATTATGGCCAGTGCTCTGAAATCTGCGGATCTAACCATAGCTTTATGCCCATTGTTCTTGAAATAGTCCCCCTATCTTACTTCGAAACCTGATCTGCCTTAATAGTATAA 
Nandinia_binotata						 ????????????????????????????????????????????????????????????????????????????????????????????????????????????????????????????????????????????????????????????????????????????????????????????????????????????????????????????????????????????????????????????????????????????????????????????????????????????????????????????????????????????????????????????????????????????????????????????????????????????????????????????????????????????????????????????????????????????????????????????????????????????????????????????????????????????????????????????????????????????????????????????????????????????????????????????????????????????????????????????????????????????????????????????????????????????
%%Felis_catus  [NC_001700]               ATGGCGTACCCCTTTCAACTAGGTTTCCAAGATGCTACATCCCCCATTATAGAAGAACTCCTACACTTTCACGACCACACACTAATAATTGTATTTTTAATCAGCTCTTTAGTTCTTTATATTATCTCGTTGATGCTAACAACCAAGCTCACGCACACGAGTACAATAGATGCTCAAGAAGTAGAAACCATCTGAACCATCCTACCTGCTATTATCCTGATTCTTATCGCCCTACCCTCCTTACGAATTCTCTATATAATGGATGAAATCAACAACCCCTCCCTCACAGTAAAAACCATAGGACATCAATGATATTGAAGTTATGAGTACACTGATTACGAAGACTTGAATTTTGACTCTTACATAATTCCTACCCAAGAGCTAAAACCAGGAGAACTCCGGCTATTAGAAGTTGACAACCGAGTAGTTTTACCAATAGAAATGACCATTCGCATGTTAATCTCATCAGAAGATGTGTTACACTCATGAGCCGTCCCATCCCTAGGCCTAAAAACTGATGCTATCCCAGGCCGATTAAATCAAACAACTCTAATAGCTACACGACCTGGTTTATATTATGGCCAATGCTCAGAAATCTGTGGCTCAAACCATAGCTTCATACCCATTGTTCTTGAATTAGTCCCACTAACGTACTTTGAAAAATGATCTGCATCTATACTGTAA 
%%Erinaceus_europaeus  [NC_002080]	     ATGCCTTACCCCCTAGAATTAGGCTTACAAGATGCCTCTTCACCCATTATAGAAGAACTCCTATATTTCCACGATCATACTTTAATGATTGTATTTCTTATTAGCTCATTAGTTTTATATATTATTTCTGCTATACTTACGACAAATCTTATGCATACAAGTACAGTAGATGCTCAAGAAATTGAAACTGTATGAACGATTCTTCCTGCAATTATTCTTATCTTAATTGCTTTACCCTCCTTGCGCATTCTATATCTAATAGATGAAATAAATAACCCCTCACTTACAATAAAAACTTTAGGTCACCAATGATATTGAAGTTATGAGTACTCAGATTTTGAAGACTTATCTTTAGACTCATATATGATCCCCACTTCAGATCTCAATCTAGGCATATTTCGACTTTTAGAAGTAGACAACCGTATTATTCTTCCCACAAATACTACAACCCGCATTCTAGTTTCGTCAGAAGATGTCCTTCACTCTTGAGCAATCCCCTCTCTGGGGATTAAAACAGATGCAATTCCTGGCCGACTAAATCAAGCAACTCTAATGATTACCCGACCTGGAGTATACTATGGCCAGTGCTCAGAAATTTGTGGTGCCAATCATAGCTTTATACCAATTACCATCGAAGCCGTTCCTCTTACTTATTTTGAAAAATGAACATCATCAATTACTTAA
fossil                                   ????????????????????????????????????????????????????????????????????????????????????????????????????????????????????????????????????????????????????????????????????????????????????????????????????????????????????????????????????????????????????????????????????????????????????????????????????????????????????????????????????????????????????????????????????????????????????????????????????????????????????????????????????????????????????????????????????????????????????????????????????????????????????????????????????????????????????????????????????????????????????????????????????????????????????????????????????????????????????????????????????????????????????????????????????????????
fossil                                   ????????????????????????????????????????????????????????????????????????????????????????????????????????????????????????????????????????????????????????????????????????????????????????????????????????????????????????????????????????????????????????????????????????????????????????????????????????????????????????????????????????????????????????????????????????????????????????????????????????????????????????????????????????????????????????????????????????????????????????????????????????????????????????????????????????????????????????????????????????????????????????????????????????????????????????????????????????????????????????????????????????????????????????????????????????????
fossil                                   ????????????????????????????????????????????????????????????????????????????????????????????????????????????????????????????????????????????????????????????????????????????????????????????????????????????????????????????????????????????????????????????????????????????????????????????????????????????????????????????????????????????????????????????????????????????????????????????????????????????????????????????????????????????????????????????????????????????????????????????????????????????????????????????????????????????????????????????????????????????????????????????????????????????????????????????????????????????????????????????????????????????????????????????????????????????
fossil                                   ????????????????????????????????????????????????????????????????????????????????????????????????????????????????????????????????????????????????????????????????????????????????????????????????????????????????????????????????????????????????????????????????????????????????????????????????????????????????????????????????????????????????????????????????????????????????????????????????????????????????????????????????????????????????????????????????????????????????????????????????????????????????????????????????????????????????????????????????????????????????????????????????????????????????????????????????????????????????????????????????????????????????????????????????????????????
fossil                                   ????????????????????????????????????????????????????????????????????????????????????????????????????????????????????????????????????????????????????????????????????????????????????????????????????????????????????????????????????????????????????????????????????????????????????????????????????????????????????????????????????????????????????????????????????????????????????????????????????????????????????????????????????????????????????????????????????????????????????????????????????????????????????????????????????????????????????????????????????????????????????????????????????????????????????????????????????????????????????????????????????????????????????????????????????????????
fossil                                   ????????????????????????????????????????????????????????????????????????????????????????????????????????????????????????????????????????????????????????????????????????????????????????????????????????????????????????????????????????????????????????????????????????????????????????????????????????????????????????????????????????????????????????????????????????????????????????????????????????????????????????????????????????????????????????????????????????????????????????????????????????????????????????????????????????????????????????????????????????????????????????????????????????????????????????????????????????????????????????????????????????????????????????????????????????????
fossil                                   ????????????????????????????????????????????????????????????????????????????????????????????????????????????????????????????????????????????????????????????????????????????????????????????????????????????????????????????????????????????????????????????????????????????????????????????????????????????????????????????????????????????????????????????????????????????????????????????????????????????????????????????????????????????????????????????????????????????????????????????????????????????????????????????????????????????????????????????????????????????????????????????????????????????????????????????????????????????????????????????????????????????????????????????????????????????
fossil                                   ????????????????????????????????????????????????????????????????????????????????????????????????????????????????????????????????????????????????????????????????????????????????????????????????????????????????????????????????????????????????????????????????????????????????????????????????????????????????????????????????????????????????????????????????????????????????????????????????????????????????????????????????????????????????????????????????????????????????????????????????????????????????????????????????????????????????????????????????????????????????????????????????????????????????????????????????????????????????????????????????????????????????????????????????????????????
fossil                                   ????????????????????????????????????????????????????????????????????????????????????????????????????????????????????????????????????????????????????????????????????????????????????????????????????????????????????????????????????????????????????????????????????????????????????????????????????????????????????????????????????????????????????????????????????????????????????????????????????????????????????????????????????????????????????????????????????????????????????????????????????????????????????????????????????????????????????????????????????????????????????????????????????????????????????????????????????????????????????????????????????????????????????????????????????????????
fossil                                   ????????????????????????????????????????????????????????????????????????????????????????????????????????????????????????????????????????????????????????????????????????????????????????????????????????????????????????????????????????????????????????????????????????????????????????????????????????????????????????????????????????????????????????????????????????????????????????????????????????????????????????????????????????????????????????????????????????????????????????????????????????????????????????????????????????????????????????????????????????????????????????????????????????????????????????????????????????????????????????????????????????????????????????????????????????????
fossil                                   ????????????????????????????????????????????????????????????????????????????????????????????????????????????????????????????????????????????????????????????????????????????????????????????????????????????????????????????????????????????????????????????????????????????????????????????????????????????????????????????????????????????????????????????????????????????????????????????????????????????????????????????????????????????????????????????????????????????????????????????????????????????????????????????????????????????????????????????????????????????????????????????????????????????????????????????????????????????????????????????????????????????????????????????????????????????
fossil                                   ????????????????????????????????????????????????????????????????????????????????????????????????????????????????????????????????????????????????????????????????????????????????????????????????????????????????????????????????????????????????????????????????????????????????????????????????????????????????????????????????????????????????????????????????????????????????????????????????????????????????????????????????????????????????????????????????????????????????????????????????????????????????????????????????????????????????????????????????????????????????????????????????????????????????????????????????????????????????????????????????????????????????????????????????????????????
fossil                                   ????????????????????????????????????????????????????????????????????????????????????????????????????????????????????????????????????????????????????????????????????????????????????????????????????????????????????????????????????????????????????????????????????????????????????????????????????????????????????????????????????????????????????????????????????????????????????????????????????????????????????????????????????????????????????????????????????????????????????????????????????????????????????????????????????????????????????????????????????????????????????????????????????????????????????????????????????????????????????????????????????????????????????????????????????????????
fossil                                   ????????????????????????????????????????????????????????????????????????????????????????????????????????????????????????????????????????????????????????????????????????????????????????????????????????????????????????????????????????????????????????????????????????????????????????????????????????????????????????????????????????????????????????????????????????????????????????????????????????????????????????????????????????????????????????????????????????????????????????????????????????????????????????????????????????????????????????????????????????????????????????????????????????????????????????????????????????????????????????????????????????????????????????????????????????????
fossil                                   ????????????????????????????????????????????????????????????????????????????????????????????????????????????????????????????????????????????????????????????????????????????????????????????????????????????????????????????????????????????????????????????????????????????????????????????????????????????????????????????????????????????????????????????????????????????????????????????????????????????????????????????????????????????????????????????????????????????????????????????????????????????????????????????????????????????????????????????????????????????????????????????????????????????????????????????????????????????????????????????????????????????????????????????????????????????
fossil                                   ????????????????????????????????????????????????????????????????????????????????????????????????????????????????????????????????????????????????????????????????????????????????????????????????????????????????????????????????????????????????????????????????????????????????????????????????????????????????????????????????????????????????????????????????????????????????????????????????????????????????????????????????????????????????????????????????????????????????????????????????????????????????????????????????????????????????????????????????????????????????????????????????????????????????????????????????????????????????????????????????????????????????????????????????????????????
fossil                                   ????????????????????????????????????????????????????????????????????????????????????????????????????????????????????????????????????????????????????????????????????????????????????????????????????????????????????????????????????????????????????????????????????????????????????????????????????????????????????????????????????????????????????????????????????????????????????????????????????????????????????????????????????????????????????????????????????????????????????????????????????????????????????????????????????????????????????????????????????????????????????????????????????????????????????????????????????????????????????????????????????????????????????????????????????????????
fossil                                   ????????????????????????????????????????????????????????????????????????????????????????????????????????????????????????????????????????????????????????????????????????????????????????????????????????????????????????????????????????????????????????????????????????????????????????????????????????????????????????????????????????????????????????????????????????????????????????????????????????????????????????????????????????????????????????????????????????????????????????????????????????????????????????????????????????????????????????????????????????????????????????????????????????????????????????????????????????????????????????????????????????????????????????????????????????????
fossil                                   ????????????????????????????????????????????????????????????????????????????????????????????????????????????????????????????????????????????????????????????????????????????????????????????????????????????????????????????????????????????????????????????????????????????????????????????????????????????????????????????????????????????????????????????????????????????????????????????????????????????????????????????????????????????????????????????????????????????????????????????????????????????????????????????????????????????????????????????????????????????????????????????????????????????????????????????????????????????????????????????????????????????????????????????????????????????
fossil                                   ????????????????????????????????????????????????????????????????????????????????????????????????????????????????????????????????????????????????????????????????????????????????????????????????????????????????????????????????????????????????????????????????????????????????????????????????????????????????????????????????????????????????????????????????????????????????????????????????????????????????????????????????????????????????????????????????????????????????????????????????????????????????????????????????????????????????????????????????????????????????????????????????????????????????????????????????????????????????????????????????????????????????????????????????????????????
fossil                                   ????????????????????????????????????????????????????????????????????????????????????????????????????????????????????????????????????????????????????????????????????????????????????????????????????????????????????????????????????????????????????????????????????????????????????????????????????????????????????????????????????????????????????????????????????????????????????????????????????????????????????????????????????????????????????????????????????????????????????????????????????????????????????????????????????????????????????????????????????????????????????????????????????????????????????????????????????????????????????????????????????????????????????????????????????????????
fossil                                   ????????????????????????????????????????????????????????????????????????????????????????????????????????????????????????????????????????????????????????????????????????????????????????????????????????????????????????????????????????????????????????????????????????????????????????????????????????????????????????????????????????????????????????????????????????????????????????????????????????????????????????????????????????????????????????????????????????????????????????????????????????????????????????????????????????????????????????????????????????????????????????????????????????????????????????????????????????????????????????????????????????????????????????????????????????????
fossil                                   ????????????????????????????????????????????????????????????????????????????????????????????????????????????????????????????????????????????????????????????????????????????????????????????????????????????????????????????????????????????????????????????????????????????????????????????????????????????????????????????????????????????????????????????????????????????????????????????????????????????????????????????????????????????????????????????????????????????????????????????????????????????????????????????????????????????????????????????????????????????????????????????????????????????????????????????????????????????????????????????????????????????????????????????????????????????
fossil                                   ????????????????????????????????????????????????????????????????????????????????????????????????????????????????????????????????????????????????????????????????????????????????????????????????????????????????????????????????????????????????????????????????????????????????????????????????????????????????????????????????????????????????????????????????????????????????????????????????????????????????????????????????????????????????????????????????????????????????????????????????????????????????????????????????????????????????????????????????????????????????????????????????????????????????????????????????????????????????????????????????????????????????????????????????????????????
fossil                                   ????????????????????????????????????????????????????????????????????????????????????????????????????????????????????????????????????????????????????????????????????????????????????????????????????????????????????????????????????????????????????????????????????????????????????????????????????????????????????????????????????????????????????????????????????????????????????????????????????????????????????????????????????????????????????????????????????????????????????????????????????????????????????????????????????????????????????????????????????????????????????????????????????????????????????????????????????????????????????????????????????????????????????????????????????????????
fossil                                   ????????????????????????????????????????????????????????????????????????????????????????????????????????????????????????????????????????????????????????????????????????????????????????????????????????????????????????????????????????????????????????????????????????????????????????????????????????????????????????????????????????????????????????????????????????????????????????????????????????????????????????????????????????????????????????????????????????????????????????????????????????????????????????????????????????????????????????????????????????????????????????????????????????????????????????????????????????????????????????????????????????????????????????????????????????????
fossil                                   ????????????????????????????????????????????????????????????????????????????????????????????????????????????????????????????????????????????????????????????????????????????????????????????????????????????????????????????????????????????????????????????????????????????????????????????????????????????????????????????????????????????????????????????????????????????????????????????????????????????????????????????????????????????????????????????????????????????????????????????????????????????????????????????????????????????????????????????????????????????????????????????????????????????????????????????????????????????????????????????????????????????????????????????????????????????
fossil                                   ????????????????????????????????????????????????????????????????????????????????????????????????????????????????????????????????????????????????????????????????????????????????????????????????????????????????????????????????????????????????????????????????????????????????????????????????????????????????????????????????????????????????????????????????????????????????????????????????????????????????????????????????????????????????????????????????????????????????????????????????????????????????????????????????????????????????????????????????????????????????????????????????????????????????????????????????????????????????????????????????????????????????????????????????????????????
fossil                                   ????????????????????????????????????????????????????????????????????????????????????????????????????????????????????????????????????????????????????????????????????????????????????????????????????????????????????????????????????????????????????????????????????????????????????????????????????????????????????????????????????????????????????????????????????????????????????????????????????????????????????????????????????????????????????????????????????????????????????????????????????????????????????????????????????????????????????????????????????????????????????????????????????????????????????????????????????????????????????????????????????????????????????????????????????????????
fossil                                   ????????????????????????????????????????????????????????????????????????????????????????????????????????????????????????????????????????????????????????????????????????????????????????????????????????????????????????????????????????????????????????????????????????????????????????????????????????????????????????????????????????????????????????????????????????????????????????????????????????????????????????????????????????????????????????????????????????????????????????????????????????????????????????????????????????????????????????????????????????????????????????????????????????????????????????????????????????????????????????????????????????????????????????????????????????????
fossil                                   ????????????????????????????????????????????????????????????????????????????????????????????????????????????????????????????????????????????????????????????????????????????????????????????????????????????????????????????????????????????????????????????????????????????????????????????????????????????????????????????????????????????????????????????????????????????????????????????????????????????????????????????????????????????????????????????????????????????????????????????????????????????????????????????????????????????????????????????????????????????????????????????????????????????????????????????????????????????????????????????????????????????????????????????????????????????
fossil                                   ????????????????????????????????????????????????????????????????????????????????????????????????????????????????????????????????????????????????????????????????????????????????????????????????????????????????????????????????????????????????????????????????????????????????????????????????????????????????????????????????????????????????????????????????????????????????????????????????????????????????????????????????????????????????????????????????????????????????????????????????????????????????????????????????????????????????????????????????????????????????????????????????????????????????????????????????????????????????????????????????????????????????????????????????????????????
fossil                                   ????????????????????????????????????????????????????????????????????????????????????????????????????????????????????????????????????????????????????????????????????????????????????????????????????????????????????????????????????????????????????????????????????????????????????????????????????????????????????????????????????????????????????????????????????????????????????????????????????????????????????????????????????????????????????????????????????????????????????????????????????????????????????????????????????????????????????????????????????????????????????????????????????????????????????????????????????????????????????????????????????????????????????????????????????????????
fossil                                   ????????????????????????????????????????????????????????????????????????????????????????????????????????????????????????????????????????????????????????????????????????????????????????????????????????????????????????????????????????????????????????????????????????????????????????????????????????????????????????????????????????????????????????????????????????????????????????????????????????????????????????????????????????????????????????????????????????????????????????????????????????????????????????????????????????????????????????????????????????????????????????????????????????????????????????????????????????????????????????????????????????????????????????????????????????????
fossil                                   ????????????????????????????????????????????????????????????????????????????????????????????????????????????????????????????????????????????????????????????????????????????????????????????????????????????????????????????????????????????????????????????????????????????????????????????????????????????????????????????????????????????????????????????????????????????????????????????????????????????????????????????????????????????????????????????????????????????????????????????????????????????????????????????????????????????????????????????????????????????????????????????????????????????????????????????????????????????????????????????????????????????????????????????????????????????
fossil                                   ????????????????????????????????????????????????????????????????????????????????????????????????????????????????????????????????????????????????????????????????????????????????????????????????????????????????????????????????????????????????????????????????????????????????????????????????????????????????????????????????????????????????????????????????????????????????????????????????????????????????????????????????????????????????????????????????????????????????????????????????????????????????????????????????????????????????????????????????????????????????????????????????????????????????????????????????????????????????????????????????????????????????????????????????????????????
fossil                                   ????????????????????????????????????????????????????????????????????????????????????????????????????????????????????????????????????????????????????????????????????????????????????????????????????????????????????????????????????????????????????????????????????????????????????????????????????????????????????????????????????????????????????????????????????????????????????????????????????????????????????????????????????????????????????????????????????????????????????????????????????????????????????????????????????????????????????????????????????????????????????????????????????????????????????????????????????????????????????????????????????????????????????????????????????????????
fossil                                   ????????????????????????????????????????????????????????????????????????????????????????????????????????????????????????????????????????????????????????????????????????????????????????????????????????????????????????????????????????????????????????????????????????????????????????????????????????????????????????????????????????????????????????????????????????????????????????????????????????????????????????????????????????????????????????????????????????????????????????????????????????????????????????????????????????????????????????????????????????????????????????????????????????????????????????????????????????????????????????????????????????????????????????????????????????????
fossil                                   ????????????????????????????????????????????????????????????????????????????????????????????????????????????????????????????????????????????????????????????????????????????????????????????????????????????????????????????????????????????????????????????????????????????????????????????????????????????????????????????????????????????????????????????????????????????????????????????????????????????????????????????????????????????????????????????????????????????????????????????????????????????????????????????????????????????????????????????????????????????????????????????????????????????????????????????????????????????????????????????????????????????????????????????????????????????
fossil                                   ????????????????????????????????????????????????????????????????????????????????????????????????????????????????????????????????????????????????????????????????????????????????????????????????????????????????????????????????????????????????????????????????????????????????????????????????????????????????????????????????????????????????????????????????????????????????????????????????????????????????????????????????????????????????????????????????????????????????????????????????????????????????????????????????????????????????????????????????????????????????????????????????????????????????????????????????????????????????????????????????????????????????????????????????????????????
fossil                                   ????????????????????????????????????????????????????????????????????????????????????????????????????????????????????????????????????????????????????????????????????????????????????????????????????????????????????????????????????????????????????????????????????????????????????????????????????????????????????????????????????????????????????????????????????????????????????????????????????????????????????????????????????????????????????????????????????????????????????????????????????????????????????????????????????????????????????????????????????????????????????????????????????????????????????????????????????????????????????????????????????????????????????????????????????????????
fossil                                   ????????????????????????????????????????????????????????????????????????????????????????????????????????????????????????????????????????????????????????????????????????????????????????????????????????????????????????????????????????????????????????????????????????????????????????????????????????????????????????????????????????????????????????????????????????????????????????????????????????????????????????????????????????????????????????????????????????????????????????????????????????????????????????????????????????????????????????????????????????????????????????????????????????????????????????????????????????????????????????????????????????????????????????????????????????????
fossil                                   ????????????????????????????????????????????????????????????????????????????????????????????????????????????????????????????????????????????????????????????????????????????????????????????????????????????????????????????????????????????????????????????????????????????????????????????????????????????????????????????????????????????????????????????????????????????????????????????????????????????????????????????????????????????????????????????????????????????????????????????????????????????????????????????????????????????????????????????????????????????????????????????????????????????????????????????????????????????????????????????????????????????????????????????????????????????
fossil                                   ????????????????????????????????????????????????????????????????????????????????????????????????????????????????????????????????????????????????????????????????????????????????????????????????????????????????????????????????????????????????????????????????????????????????????????????????????????????????????????????????????????????????????????????????????????????????????????????????????????????????????????????????????????????????????????????????????????????????????????????????????????????????????????????????????????????????????????????????????????????????????????????????????????????????????????????????????????????????????????????????????????????????????????????????????????????
fossil                                   ????????????????????????????????????????????????????????????????????????????????????????????????????????????????????????????????????????????????????????????????????????????????????????????????????????????????????????????????????????????????????????????????????????????????????????????????????????????????????????????????????????????????????????????????????????????????????????????????????????????????????????????????????????????????????????????????????????????????????????????????????????????????????????????????????????????????????????????????????????????????????????????????????????????????????????????????????????????????????????????????????????????????????????????????????????????
fossil                                   ????????????????????????????????????????????????????????????????????????????????????????????????????????????????????????????????????????????????????????????????????????????????????????????????????????????????????????????????????????????????????????????????????????????????????????????????????????????????????????????????????????????????????????????????????????????????????????????????????????????????????????????????????????????????????????????????????????????????????????????????????????????????????????????????????????????????????????????????????????????????????????????????????????????????????????????????????????????????????????????????????????????????????????????????????????????
fossil                                   ????????????????????????????????????????????????????????????????????????????????????????????????????????????????????????????????????????????????????????????????????????????????????????????????????????????????????????????????????????????????????????????????????????????????????????????????????????????????????????????????????????????????????????????????????????????????????????????????????????????????????????????????????????????????????????????????????????????????????????????????????????????????????????????????????????????????????????????????????????????????????????????????????????????????????????????????????????????????????????????????????????????????????????????????????????????
fossil                                   ????????????????????????????????????????????????????????????????????????????????????????????????????????????????????????????????????????????????????????????????????????????????????????????????????????????????????????????????????????????????????????????????????????????????????????????????????????????????????????????????????????????????????????????????????????????????????????????????????????????????????????????????????????????????????????????????????????????????????????????????????????????????????????????????????????????????????????????????????????????????????????????????????????????????????????????????????????????????????????????????????????????????????????????????????????????


[11 MT genes 9543 bp]
[MT-ND1 961 bp]
[                                               10        20        30        40        50        60        70        80        90        100       110       120       130       140       150       160       170       180       190       200       210       220       230       240       250       260       270       280       290       300       310       320       330       340       350       360       370       380       390       400       410       420       430       440       450       460       470       480       490       500       510       520       530       540       550       560       570       580       590       600       610       620       630       640       650       660       670       680       690       700       710       720       730       740       750       760       770       780       790       800       810       820       830       840       850       860       870       880       890       900       910       920       930       940       950       960]
[                                               .         .         .         .         .         .         .         .         .         .         .         .         .         .         .         .         .         .         .         .         .         .         .         .         .         .         .         .         .         .         .         .         .         .         .         .         .         .         .         .         .         .         .         .         .         .         .         .         .         .         .         .         .         .         .         .         .         .         .         .         .         .         .         .         .         .         .         .         .         .         .         .         .         .         .         .         .         .         .         .         .         .         .         .         .         .         .         .         .         .         .         .         .         .         .         .]
Orycteropus_afer  [Y18475]             GTGTTCTTCATCAATCTTCTCTCACTAATTATCCCGATCCTACTAGCTGTAGCTTTCCTGACATTAGTTGAACGAAAAACCCTAGGATATATACAACTCCGAAAAGGACCAAATATCGTAGGCCCATACGGCCTACTTCAACCCATTGCTGATGCAGCAAAATTGTTCATTAAAGAACCTTTACGACCTGCAACCTCCTCAACACTTATATTTACTATTGCCCCTATCCTAGCCCTAACATTGGCCTTAACTATATGAATTCCACTTCCAATACCATACCCACTAATCAACATAAACTTGGGAATTCTCTTCATTCTAGCAATTTCAAGCTTAGCTGTATATTCAATTTTGTGATCAGGATGAGCATCAAACTCAAAATATGCCCTTATCGGAGCATTGCGAGCAGTTGCCCAAACAATCTCCTATGAAGTTTCACTAGCCATTATTCTTCTATCAGTTATACTCATCAATGGCTCATTTACTCTAGCCTCTCTGACCATTACCCAAGAACATATTTGACTAATTATTCCAACCTGACCACTAGCCATAATATGATTTATTTCCACACTAGCCGAAACAAACCGAGCACCCTTCGACCTAACAGAGGGTGAATCAGAATTAGTATCAGGATTCAACGTCGAATATGCTGCCGGACCTTTCGCCTTATTTTTCCTAGCTGAATATGCTAATATTATCATAATAAATGCCCTAACCACACTACTATTTCTAGGGTCCTTTCATAACCACGCCCATCCAGAACTATTTACTACCAATTTCATTCTTAAAACTATAATTCTAACAATCTGCTTTCTATGAATCCGAGCTTCGTACCCTCGATTCCGCTACGATCAACTTATACACCTACTATGAAAAAACTTCTTACCACTTACTCTTGCTCTATGTATACTTTATATCTCAATTCCAATCATACTAGCATGTATTCCCCC-TC---AATAATAG   
Bos_taurus  [J01394]                   ATGTTCATAATTAACATCTTAATACTAATTATTCCCATCCTATTGGCCGTAGCATTCCTTACGTTAGTGGAACGAAAAGTTCTAGGCTATATACAACTCCGAAAAGGTCCAAATGTCGTAGGTCCATATGGCCTACTTCAACCCATCGCCGATGCAATCAAACTTTTCATTAAAGAACCACTACGACCCGCTACATCTTCAGCCTCAATATTTATCCTAGCACCTATCATAGCTTTAGGCCTAGCCTTAACCATGTGAATTCCCCTACCAATACCCTATCCTCTTATCAACATAAACCTAGGAGTCCTATTTATACTAGCCATATCAAGCCTAGCCGTATACTCCATTCTCTGATCAGGCTGAGCTTCCAACTCAAAATACGCACTAATCGGAGCCCTACGAGCAGTAGCACAAACAATCTCATACGAAGTAACGCTAGCAATTATCCTGTTATCAGTACTCCTAATAAGTGGGTCCTTTACCCTCTCCACATTAATTACTACACAAGAACAAATATGGTTAATCCTCCCAGCATGGCCTCTAGCAATAATATGATTTATCTCAACACTAGCAGAAACAAACCGAGCTCCATTTGATTTAACTGAAGGAGAATCAGAGCTAGTCTCGGGCTTCAACGTAGAATATGCAGCAGGACCATTTGCCCTCTTCTTCATAGCAGAGTACGCAAATATTATCATAATAAATATCTTTACAGCAATTTTATTCCTAGGAACATCCCACAATCCACACATACCAGAACTCTACACAATCAATTTTACCATTAAATCCCTACTGCTCACAATATCCTTCCTATGAATCCGAGCATCCTACCCTCGATTTCGCTATGACCAACTAATACACTTACTATGAAAAAATTTTCTACCTCTGACACTAGCCCTGTGCATGTGACACGTATCCCTACCCATCCTTACATCAGGCATCCCACC-AC---AAACATAA   
Ovis_aries  [AF010406]                 ATGTTTATAATCAACGTTCTAACACTCATCATTCCTATTCTCCTAGCTGTAGCTTTTCTTACACTAGTTGAACGAAAAGTTCTAGGTTATATACAATTTCGAAAAGGCCCAAACGTTGTAGGGCCATATGGCTTACTTCAACCCATCGCCGACGCAATTAAACTCTTCATCAAAGAACCCCTACGACCCGCCACATCCTCAATCTCAATATTCATTCTAGCCCCCATCCTAGCACTAACCCTAGCCTTAACTATATGAATCCCCCTACCCATACCCTATCCCCTCATCAATATAAACTTAGGAGTCCTCTTCATATTAGCCATATCAAGCCTAGCCGTATACTCAATCCTCTGATCAGGTTGAGCCTCCAACTCAAAATATGCTCTCATTGGAGCCCTACGGGCAGTAGCACAAACAATCTCTTATGAAGTAACACTAGCAATTATTTTACTATCAGTCCTACTAATAAATGGGTCCTTTACCCTTTCTACACTAATCATTACACAAGAACAAGTATGATTAATCTTCCCAGCATGACCCCTAGCAATAATATGATTTATCTCAACACTAGCAGAAACAAACCGAGCACCATTTGACCTCACCGAAGGAGAATCTGAACTAGTATCAGGCTTTAACGTAGAATATGCTGCCGGACCATTCGCCCTATTCTTTATAGCAGAATATGCGAATATTATCATAATAAACATCTTCACAACAACCCTCTTCTTAGGAGCATTTCACAACCCATACATACCAGAACTTTACACAATCAACTTCACCATCAAATCGCTACTACTCTCAATTACCTTCCTATGAATCCGAGCATCCTACCCCCGATTCCGTTACGACCAACTAATACACTTACTATGAAAAAATTTTCTACCCCTAACACTAGCCCTATGCATATGACACGTATCGCTACCTATTCTCCTATCAAGCATCCCCCC-AC---AAACATAA   
Odocoileus_sp. [@]                     ?????????????????????????????????????????????????????????????????????????????????????????????????????????????????????????????????????????????????????????????????????????????????????????????????????????????????????????????????????????????????????????????????????????????????????????????????????????????????????????????????????????????????????????????????????????????????????????????????????????????????????????????????????????????????????????????????????????????????????????????????????????????????????????????????????????????????????????????????????????????????????????????????????????????????????????????????????????????????????????????????????????????????????????????????????????????????????????????????????????????????????????????????????????????????????????????????????????????????????????????????????????????????????????????????????????????????????????????????????????????????????????????????????????????????????????????????????????????????????????????????   
Cervus_elaphus [NC_007704]             ATGTTTATAATCAATATTTTAATACTAATTATTCCCATTCTTTTAGCCGTGGCATTCCTCACACTAGTAGAACGGAAAGTCCTAGGGTATATACAACTTCGAAAAGGTCCAAACGTTGTAGGTCCCTATGGCCTACTCCAACCTATTGCAGATGCCATCAAACTTTTTACTAAAGAACCACTACGACCCGCCACATCTTCAATTTCAATGTTTATCCTAGCCCCTATTCTAGCCCTAAGTCTAGCCCTAACCATGTGAATCCCCCTACCCATGCCATATCCCCTCATTAACATAAACCTAGGAGTCCTGTTCATGTTAGCAATGTCAAGCCTAGCCGTATATTCTATTCTCTGATCGGGCTGAGCTTCCAACTCTAAATACGCACTAATCGGGGCCCTGCGAGCAGTAGCACAAACAATTTCATATGAAGTAACACTAGCAATTATTCTACTATCCGTCCTCCTAATAAATGGGTCCTTTACACTCTCCACCTTAATTATTACACAAGAACAAGTATGGCTCATCTTCCCGGCATGACCCCTAGCAATAATGTGATTCATCTCAACACTAGCAGAAACAAACCGAGCCCCATTTGATCTCACCGAAGGTGAATCAGAACTGGTCTCCGGCTTTAACGTAGAATATGCAGCAGGACCATTTGCCCTATTTTTCATAGCAGAATATGCGAATATTATCATAATAAATATTTTCACAACAATCTTATTCTTAGGAGCATTTCACAACCCAGTCCTACCAGAACTTTACACAATCAATTTTATCATAAAATCCCTACTATTAACAATTTCCTTCTTATGAATCCGAGCATCTTACCCTCGATTCCGTTATGACCAACTAATACACCTATTATGAAAAAATTTTTTACCCTTAACATTAGCCTTATGCATATGACACGTATCACTACCCATTTTTATATCAAGCATCCCTCC-AC---AAACATAA
Giraffidae [@]                         ?????????????????????????????????????????????????????????????????????????????????????????????????????????????????????????????????????????????????????????????????????????????????????????????????????????????????????????????????????????????????????????????????????????????????????????????????????????????????????????????????????????????????????????????????????????????????????????????????????????????????????????????????????????????????????????????????????????????????????????????????????????????????????????????????????????????????????????????????????????????????????????????????????????????????????????????????????????????????????????????????????????????????????????????????????????????????????????????????????????????????????????????????????????????????????????????????????????????????????????????????????????????????????????????????????????????????????????????????????????????????????????????????????????????????????????????????????????????????????????????????   
A_americana [@]                        ?????????????????????????????????????????????????????????????????????????????????????????????????????????????????????????????????????????????????????????????????????????????????????????????????????????????????????????????????????????????????????????????????????????????????????????????????????????????????????????????????????????????????????????????????????????????????????????????????????????????????????????????????????????????????????????????????????????????????????????????????????????????????????????????????????????????????????????????????????????????????????????????????????????????????????????????????????????????????????????????????????????????????????????????????????????????????????????????????????????????????????????????????????????????????????????????????????????????????????????????????????????????????????????????????????????????????????????????????????????????????????????????????????????????????????????????????????????????????????????????????   
Moschus_sp. [@]                        ?????????????????????????????????????????????????????????????????????????????????????????????????????????????????????????????????????????????????????????????????????????????????????????????????????????????????????????????????????????????????????????????????????????????????????????????????????????????????????????????????????????????????????????????????????????????????????????????????????????????????????????????????????????????????????????????????????????????????????????????????????????????????????????????????????????????????????????????????????????????????????????????????????????????????????????????????????????????????????????????????????????????????????????????????????????????????????????????????????????????????????????????????????????????????????????????????????????????????????????????????????????????????????????????????????????????????????????????????????????????????????????????????????????????????????????????????????????????????????????????????   
Tragulus_sp. [@]                       ?????????????????????????????????????????????????????????????????????????????????????????????????????????????????????????????????????????????????????????????????????????????????????????????????????????????????????????????????????????????????????????????????????????????????????????????????????????????????????????????????????????????????????????????????????????????????????????????????????????????????????????????????????????????????????????????????????????????????????????????????????????????????????????????????????????????????????????????????????????????????????????????????????????????????????????????????????????????????????????????????????????????????????????????????????????????????????????????????????????????????????????????????????????????????????????????????????????????????????????????????????????????????????????????????????????????????????????????????????????????????????????????????????????????????????????????????????????????????????????????????   
Lagenorhynchus_albirostris  [AJ554061] ATGTTTATAATTAACATTTTAATACTCATTCTCCCTATTCTTTTAGCCGTAGCATTTCTAACACTAGTAGAACGCAAAATCTTAGGTTACATACAATTCCGAAAAGGACCAAACATCGTAGGCCCATACGGCCTACTACAACCCTTCGCTGATGCAATCAAACTGTTCACTAAAGAACCCTTACGACCAGCTACATCTTCCACCACCCTATTTATAATTGCACCCGTACTTGCACTAACTTTGGCCCTCACAATATGAGCTCCCCTACCCATACCACACCCACTCATCAACATAAACCTAGGAGTACTCTTCATACTAGCAATATCAAGCCTGGCTGTATACTCTATCATATGATCCGGATGAGCTTCCAACTCAAAATATGCCTTAATTGGAGCTCTACGAGCAGTAGCACAAACAATCTCATATGAAGTAACACTAGCCATTATTCTATTATCAGTACTCCTAATAAACGGCTCCTTCACTTTATCTACACTAAATACTACTCAAGAAAAATTATGGCTACTCTTCCCTTCATGACCATTAGCTATAATATGATTTATCTCCACCTTAGCAGAAACTAACCGAGCCCCTTTCGACCTTACAGAAGGAGAATCAGAACTCGTGTCCGGCTTTAACGTAGAATACGCTGCCGGTCCTTTCGCCCTATTCTTTCTAGCAGAATATGCCAACATTATCATAATAAATATATTCACAACTATCTTATTTCTAGGAGCATTCCACGATCCCTACACACCAGAATTATGCACAACAAACCTAATCGTCAAATCACTACTACTAACAATATCCTTCTTATGAATCCGAGCATCCTATCCCCGATTCCGATACGACCAACTAATACACCTCCTCTGAAAAAACTTCCTCCCACTAACACTAGCCTTCTGCATATGACATATCTCATTACCCATCATAACAGCAAGCATCCCACC-CC---AAACATAA
Monodon_monoceros  [AJ554062]          ATGTTTATAATTAACATTTTAATACTCATTCTTCCTATCCTCTTAGCTGTAGCATTCCTTACACTAGTAGAACGCAAAATCCTAGGCCATATACAACTCCGAAAAGGACCCAACATTGTAGGCCCACATGGTCTACTACAACCCTTCGCCGACGCAATCAAACTATTCACTAAAGAACCCTTACGACCAGCCACATCCTCCACCACTATATTCATCATCGCACCCGTACTTGCACTAACCTTAGCCCTAACAATATGAGTCCCTCTACCCATGCCCTATCCTCTTATTAATATAAACCTAGGAGTACTATTCATGCTAGCAATATCTAGCCTAGCTGTATACTCTATCCTATGATCTGGATGAGCTTCCAACTCAAAATACGCCTTAATCGGGGGATTACGAGCAGTAGCACAACCAATCTCATACGAAGGAACATTAGCCATCATTCTCCTATCAGTACTCCTAATAAATGGATCCTTCACCTTATCCACACTAAACACCACACAAGAAAAACTTTGATTACTCTTCCCCTCATGACCCCTAGCCATAATATGATTTATCTCTACCCTAGCAGAAACCAATCGAGCCCCATTCGACCTCACAGAAGGAGAATCAGAACTTGTATCCGGCTTCAATGTAGAATACGCAGCAGGCCCTTTCGCTCTTTTCTTCCTAGCAGAATACACCAACATTATCATAATAAACATATTTACAACTATCTTATTCCTAGGTGCATTCCATGACCCCCACATGCCAGAACTATGCACAATAAACCTAATCGCCAAATCCCTATTACTAACAATATCATTCCTATGGATCCGAGCATCCTACCCCCGATTCCGATATGACCAACTAATGCATCTACTCTGAAAAAACTTCCTCCCACTAACACTAGCCTTCTGTATATGACATGTCTCACTACCCATTATAACAGCAAGCATCCCCCC-TC---AAACATAA
Inia_geoffrensis  [AJ554059]           ATGTTTATAGTTAACACTCTAATACTCACCCTCCCCATCCTCATAGCCGTAGCATTCCTAACATTAGTAGAACGAAAAACCCTAGGCTACATACAACTCCGAAAAGGACCTAACGTTGTAGGTCCATACGGTCTATTGCAACCCTTCGCCGACGCAATTAAACTATTCACTAAAGAACCCCTACGACCAGCCACATCTTCTACCACTATATTCATCCTTGCCCCCGGCCTCGCCCTAACCTTAGCCCTCACAATATGAACCCCCCTACCCATACCACACTCTCTTGTTGACATAAACCTGGGAGTACTATTCATGTTAGCAATATCCAGCCTCGCTGTTTACTCCATTCTCTGATCTGGCTGAGCCTCTAACTCAAAATACGCATTAATCGGAGCCCTCCGAGCAGTAGCCCAAACAATTTCATATGAGGTGACATTAGCCATTATCCTCCTGTCAGTACTCCTAATAAATGGCTCCTTCACCCTATCTACACTAGCCACTACACAAGAACAAATGTGGCTGATTCTTCCCTCATGACCACTAGCCATAATATGATTCATCTCCACCCTAGCTGAAACTAACCGAGCTCCTTTTGACCTAACAGAAGGGGAGTCAGAACTCGTATCCGGCTTTAATGTAGAGTACGCAGCAGGCCCTTTCGCCCTATTCTTCCTAGCAGAATATGCTAATATTATTATAATAAACATGTTCACAACCATCCTATTCCTAAGTCCATCCCACAACCCCCACACCCCAGAATTGTACACAATAAACTTAATTGCTAAAACACTACTACTCACAATAGTCTTCCTATGAATTCGAGCATCCTATCCCCGATTCCGATATGACCAACTAATACACTTACTCTGAAAAAGCTTCTTGCCCTTAACACTAGCCTTCTGCATGTGACACATCTCACTACCTATTATAACGGCAAGCATTCCCCC-CC---AAACATAA
Pontoporia_blainvillei  [AJ554060]     ATGTTCATAGTCAACATTCTAACACTCATACTCCCTATCCTTCTAGCTGTAGCATTCCTGACACTAGTGGAACGAAAAATCCTAGGCTATATACAATTCCGAAAAGGACCAAACGTCGTAGGACCATATGGTCTACTACAACCCTTTGCAGATGCAATCAAGCTATTTACCAAAGAACCCCTACGACCAGCCACATCATCCCCCACCATATTTATTATCGCACCAATACTCGCACTAACCCTAGCCCTCACAATGTGAGCCCCTTTACCTATTCCAGAACCCCTCATCAACATAAACCTAGGAGTATTATTCATATTAGCAATGTCTAGTTTAGCTGTCTACTCTATCCTATGATCCGGCTGAGCTTCCAACTCAAAATACGCATTAATCGGGGCCCTACGAGCTGTAGCCCAAACAATCTCCTACGAAGTAACACTAGCTATCATCCTATTATCAGTACTCCTAATAAACGGCTCATTTACTCTATCCACACTAGCAACAACACAAGAACAAATATGGCTAATCTTCCCCTCTTGACCCTTAGCCATAATATGATTTACCTCCACTTTAGCAGAGACAAACCGCGCTCCTTTCGACCTAACAGAAGGTGAATCAGAGCTCGTATCCGGCTTTAACGTAGAATATGCAGCAGGCCCCTTCGCCCTATTTTTCCTAGCAGAATACGCTAACATCATCATAATAAACATATTTACAGCCATCCTATTCCTAGGGACATCCTACGACCCACAGACACCAGAATTATATACAACAAATCTAATCGCCAAAACGTTACTACTCACAACAACTTTCCTATGGATTCGAGCATCCTATCCCCGATTCCGATACGATCAACTAATACACCTACTATGAAAAAACTTTCTACCCCTCACACTAGCACTCTGTATATGACATATCTCACTGCCTATCATAACAGCAAGCATCCCCCCCTC---AAACATAA
Physeter_catodon  [AJ277029]           ATGTTTATAATTAACATCCTAATACTCACCCTCCCCATTCTCCTAGCCGTGGCATTCCTAACCTTAGTAGAACGTAAAACCCTGGGGTATATACAGCTCCGAAAAGGACCAAACATTGTCGGCCCACATGGCTTACTCCAACCCTTCGCCGACGCAATTAAACTATTCACCAAAGAACCCCTACGTCCAGCCACATCCTCCACCACCATATTCATCATCGCACCCATACTAGCCCTAATCCTAGCCCTCACGATATGAAGCCCCCTGCCCATACCATATCCCCTCATCAACATACACCTAGGAATCCTATTTATACTAGCAATATCCAGCCTGACTGTTTATTCCATTCTATGATCCGGCTGAGCCTCCAACTCAAAATATGCACTAATCGGAGCTCTCCGAGCAGTAGCACAAACAATCTCATACGAAGTGACACTAGCCATCATCCTCCTATCAGTCTTACTAATAAGCGGCTCCTTCACCCTATCAGCACTAGCCACAACCCAAGAACAACTTTGACTGCTCTTGCCCCTATGACCACTAACCATAATATGATTTATCTCTACCCTCGCAGAAACTAACCGAGCCCCCTTCGACCTCACAGAAGGAGAATCAGAGCTGGTCTCTGGCTTCAACGTAGAATATGCAGCAGGCCCCTTCGCCCTCTTCTTCCTAGCAGAATATGCTAACATCATCATAATAAATATACTCTCAACCATCCTATTCCTAGGAACATACCACAATCCTTACACACCAGAACTACACACAACAAATCTCATCCTCAAAACACTACTACTTACAATATCTTTCCTATGAATCCGAGCATCCTACCCCCGATTCCGATATGATCAACTGATACACCTACTCTGAAAAAGTTTTCTCCCCCTAGCACTAGCCCTCTGCATATGACACATCTCATTACCCATCATAACAGCAGGAACCCCCCC-TC---AAACATAA   
Hyperoodon_ampullatus  [AJ554056]      ATGTTTATAATTAATACCCTAATACTTATACTCCCCATCCTCCTAGCCGTAGCATTCCTAACATTAGTAGAACGTAAAATCCTAGGCTATATGCAACTCCGAAAAGGACCAAACATCGTAGGCCCATATGGTCTGCTCCAACCCTTTGCTGATGCAATTAAACTGTTCACCAAAGAGCCCCTACGACCAGCTACATCCTCTACCACTATATTTATCATTGCACCAATCCTAGCTTTAACCCTAGCCCTCACAATATGATGCCCTCTACCCATACCATACCCACTCATCAACATAAACCTAGGAGTACTCTTTATACTAGCAATATCCAGCCTAGCCGTCTACTCTATTCTATGATCGGGCTGAGCTTCCAATTCAAAATACGCACTAATCGGAGCTCTCCGAGCAGTAGCACAAACAATCTCATATGAAGTAACACTAGCCATCATCCTCCTATCAGTGCTTTTAATAAACGGCTCTTTCACTCTATCTACACTAACTACAACTCAAGAACAACTCTGATTATTATTCCCTTCCTGACCACTAGCCATAATATGGTTTATCTCTACCCTAGCAGAAACCAACCGAGCTCCTTTTGATCTAACAGAAGGAGAGTCAGAGCTCGTATCTGGCTTCAACGTAGAATATGCAGCAGGACCCTTCGCCCTATTTTTCTTAGCAGAATACGCCAACATTATCATAATAAATATATTCACAACAATTCTCTTCTTAGGAGCATTCCACGATCCCTATACACCAGAACTATACACAACAAATCTAATCCTTAAAACGCTACTACTTACAATATCCTTCCTATGAATTCGAGCATCCTACCCACGCTTCCGATATGACCAATTAATACACTTACTCTGAAAAAACTTCCTTCCCCTAACACTAGCCCTCTGCATATGACACGTATCACTACCCATTATAACAGCAGGCATTCCTCC-AC---AAACATAG
Balaenoptera_physalus  [X61145]        ATGTTTATAATTAACATTCTAACACTCATTCTCCCCATCCTCCTAGCCGTAGCATTCCTAACGCTAGTAGAACGCAAAATTCTAGGCTATATGCAGTTCCGAAAGGGGCCAAACATCGTAGGCCCACATGGCTTACTCCAACCCTTTGCCGATGCAATTAAATTATTCACTAAAGAACCCCTACGGCCAGCTACATCCTCAACTACTATGTTTATCATTGCACCAGTACTAGCCCTAACCCTGGCCCTCACTATATGAAGCCCCCTACCCATACCATACCCCCTCATTAACATAAACCTAGGAGTATTATTCATATTAGCAATATCCAGCCTAGCCGTCTACTCCATCCTATGATCAGGCTGAGCCTCCAACTCAAAATACGCACTAATTGGAGCCCTACGAGCAGTAGCACAAACAATCTCATATGAGGTAACACTAGCCATTATCCTCCTATCAGTACTCCTAATAAACGGCTCCTACACCTTATCAACATTAGCCACAACACAAGAACAACTATGATTACTATTCCCATCATGACCCTTAGCCATAATGTGATTCATCTCCACCCTAGCAGAAACTAATCGAGCTCCTTTTGATCTAACAGAGGGAGAATCAGAACTCGTATCAGGCTTCAACGTAGAATATGCAGCAGGCCCTTTCGCCCTATTCTTCCTGGCAGAATACGCCAACATCATTATAATGAATATACTCACAGCCATTTTATTCCTAGGAACATTCCACAACCCTCATAACCCAGAATTGTACACAGCAAACCTTATTATCAAGACACTACTACTCACAATATCCTTCCTATGAATTCGAGCATCCTACCCCCGATTCCGATATGACCAACTAATACACCTACTCTGAAAAAATTTCCTTCCCTTAACACTAGCCCTTTGCATATGACATATCTCATTACCAATCATAACTGCAAGTATCCCCCC-TC---AAACATAA   
Hippopotamus_amphibibius  [AJ010957]   ATGTTTATCATCAACACCCTTATACTTGTCGCACCCATCCTTCTAGCCATAGCATTCCTAACACTAGTCGAACGAAAAATCCTAGGGTATATACAACTCCGAAAAGGCCCAAACATTGTAGGACCATACGGCCTACTACAACCCTTCGCCGATGCAATCAAGCTCTTCACAAAAGAACCCCTACGACCATCCACCTCCTCTGTCTCCATATTCATCATCGCACCAATCCTAGCTCTAACTCTAGCCCTAACAATATGAATCCCCCTACCCATACCATACCCCCTCATCAACATAAACTTGGGCGTACTATTTATACTAGCCATATCTAGCCTAGCTGTATATTCCATCCTATGATCCGGATGAGCCTCCAACTCGAAATATGCATTAATTGGCGCCCTACGAGCAGTAGCACAAACAATCTCATATGAAGTAACCCTAGCAATCATCCTCCTGTCCATTCTCCTAATAAACGGGTCCTTCACATTATCAACCCTCATCACAACACAAGAAAAACTGTGACTAATCTTCCCTTCATGACCACTGGCCATAATATGATTCATCTCGACCCTAGCAGAGACTAACCGAGCCCCATTCGACCTCACAGAAGGAGAATCCGAACTTGTATCAGGCTTCAACGTAGAGTATGCAGCAGGGCCATTCGCTATATTCTTCATAGCAGAATACATCAACATCATCATAATAAATGCCTTCACAACAGTCCTATTCCTAGGAACATGCTACAACCCATACTTACCAGAACTCTACACAATCAACTTTACCATCAAAACACTACTACTAACAATATCCTTCCTGTGAATCCGAGCATCCTACCCACGATTCCGATACGACCAACTAATGCACCTTCTATGAAAAAGCTTCCTACCATTAACACTAGCCCTGTGCATATGACACGTATCACTCCCCATTATAACATCAAGCATCCCCCC-TC---AAACATAA   
C_liberiensis [@]                      ?????????????????????????????????????????????????????????????????????????????????????????????????????????????????????????????????????????????????????????????????????????????????????????????????????????????????????????????????????????????????????????????????????????????????????????????????????????????????????????????????????????????????????????????????????????????????????????????????????????????????????????????????????????????????????????????????????????????????????????????????????????????????????????????????????????????????????????????????????????????????????????????????????????????????????????????????????????????????????????????????????????????????????????????????????????????????????????????????????????????????????????????????????????????????????????????????????????????????????????????????????????????????????????????????????????????????????????????????????????????????????????????????????????????????????????????????????????????????????????????????   
Sus_scrofa  [AJ002189]                 ATGTTCATAATTAATATTCTAAGCCTAATTATTCCTATCCTACTGGCCGTAGCATTCCTCACCCTAGTAGAACGAAAAGTGCTAGGTTATATGCAACTACGAAAAGGACCCAACGTTGTAGGCCCCTACGGCCTACTCCAACCCATCGCCGATGCCCTAAAACTATTCACCAAAGAACCCCTACGACCAGCCACATCCTCAATCTCCATGTTCATTATTGCACCAATCCTAGCCTTATCCCTAGCACTAACAATATGAGTTCCACTACCAATACCCTACCCTCTAATCAACATAAATCTAGGAGTACTATTCATGCTAGCCATGTCAAGCCTAGCAGTCTACTCTATCCTATGATCAGGATGAGCATCCAACTCAAAATACGCACTCATCGGGGCCCTACGAGCAGTAGCCCAAACAATCTCATATGAAGTAACACTAGCAATCATCCTACTATCAGTACTCCTAATAAATGGATCATATACTCTATCAACCCTAATCACAACACAAGAGCACATTTGAATAATCTTTACATCCTGACCCCTAGCCATAATATGATTTATCTCAACCCTAGCAGAAACCAACCGAGCCCCGTTCGACCTTACAGAAGGAGAGTCAGAACTTGTATCAGGCTTTAACGTAGAATATGCAGCCGGACCTTTCGCCATATTCTTCATAGCAGAATATGCCAACATCATCATAATAAATGCATTTACAGCAATTCTCTTCCTAGGAGCATCCCACGACCCACACACACCAGAACTATATACAATCAACTTCGTACTAAAAACACTCGCATTAACAATCACCTTCCTATGAATCCGAGCATCATACCCACGATTCCGATACGACCAACTAATACATTTACTATGAAAAAGCTTCCTGCCCCTAACACTAGCTCTATGTATATGACACATCTCACTCCCTATTATAACAGCAAGCATTCCCCC-AC---AATCATAG   
B_babyrussa [@]                        ?????????????????????????????????????????????????????????????????????????????????????????????????????????????????????????????????????????????????????????????????????????????????????????????????????????????????????????????????????????????????????????????????????????????????????????????????????????????????????????????????????????????????????????????????????????????????????????????????????????????????????????????????????????????????????????????????????????????????????????????????????????????????????????????????????????????????????????????????????????????????????????????????????????????????????????????????????????????????????????????????????????????????????????????????????????????????????????????????????????????????????????????????????????????????????????????????????????????????????????????????????????????????????????????????????????????????????????????????????????????????????????????????????????????????????????????????????????????????????????????????   
P_porcus [@]                           ?????????????????????????????????????????????????????????????????????????????????????????????????????????????????????????????????????????????????????????????????????????????????????????????????????????????????????????????????????????????????????????????????????????????????????????????????????????????????????????????????????????????????????????????????????????????????????????????????????????????????????????????????????????????????????????????????????????????????????????????????????????????????????????????????????????????????????????????????????????????????????????????????????????????????????????????????????????????????????????????????????????????????????????????????????????????????????????????????????????????????????????????????????????????????????????????????????????????????????????????????????????????????????????????????????????????????????????????????????????????????????????????????????????????????????????????????????????????????????????????????   
H_meinertzhageni [@]                   ?????????????????????????????????????????????????????????????????????????????????????????????????????????????????????????????????????????????????????????????????????????????????????????????????????????????????????????????????????????????????????????????????????????????????????????????????????????????????????????????????????????????????????????????????????????????????????????????????????????????????????????????????????????????????????????????????????????????????????????????????????????????????????????????????????????????????????????????????????????????????????????????????????????????????????????????????????????????????????????????????????????????????????????????????????????????????????????????????????????????????????????????????????????????????????????????????????????????????????????????????????????????????????????????????????????????????????????????????????????????????????????????????????????????????????????????????????????????????????????????????   
T_tajacu [@]                           ?????????????????????????????????????????????????????????????????????????????????????????????????????????????????????????????????????????????????????????????????????????????????????????????????????????????????????????????????????????????????????????????????????????????????????????????????????????????????????????????????????????????????????????????????????????????????????????????????????????????????????????????????????????????????????????????????????????????????????????????????????????????????????????????????????????????????????????????????????????????????????????????????????????????????????????????????????????????????????????????????????????????????????????????????????????????????????????????????????????????????????????????????????????????????????????????????????????????????????????????????????????????????????????????????????????????????????????????????????????????????????????????????????????????????????????????????????????????????????????????????   
%%Camelus_dromedarius [NC_009849]      ATGTTCATAGTAAACATCCTCACACTCACCATCCCAATCCTCCTAGCAGTAGCATTTCTCACCCTTGTTGAACGAAAAATCCTAGGCTACATGCAACTCCGAAAGGGCCCTAACGTCGTAGGTCCCTATGGCCTACTGCAACCAATCGCAGATGCTATTAAACTATTTACCAAAGAGCCACTACGGCCTGCCACCTCCTCTGTCACTATATTCATCATCGCCCCCGTCCTAGCCTTAACCCTCGCCCTAACCATATGAATCCCACTCCCAATGCCACACCCCCTTATCAATATAAACCTGGGCGTACTATTTTTACTAGCAATATCTAGCCTAGCCGTGTACTCCATCCTATGGTCCGGCTGGGCCTCCAACTCAAAATACGCATTAATCGGAGCCCTCCGAGCCGTCGCCCAAACCATCTCATACGAAGTCACACTAGCTATCATTTTACTCTCCGTACTTCTAATAAGTGGATCCTTTACCCTATCAACACTCATCACAACACAAGAGCACATATGAATAATTGTACCGGCCTGACCTTTGGCCATAATATGATTTATCTCCACACTAGCCGAAACCAACCGAGCCCCCTTTGACCTCACCGAAGGGGAATCTGAACTAGTATCAGGTTTTAACGTGGAATACGCAGCAGGCCCCTTCGCCATATTTTTCATGGCAGAATACGCTAACATCATCATGATAAATGCCTTCACGACCATCCTCTTCTTTGGAGCCTTCCACAATCCCTACATGCCAGAACTATATACAGTCAATTTCGTAGCCAAAACACTGCTACTAACCGCAACCTTCTTATGAATTCGAGCATCCTATCCCCGATTTCGATATGATCAACTAATGCACCTCCTATGAAAAAACTTCCTTCCCCTTACCCTAGCCCTATGCATATGACACGTCTCACTGCCTATTTCAACAGCAGGAATTCCCCC-TC---AAACATA? 
Lama_pacos  [Y19184]                   ATGTTCATAATTAATATCCTTACACTTATTGTCCCTATCCTCTTAGCAGTAGCATTTCTCACCCTAGTAGAACGAAAAGTCCTAGGCTATATACAACTCCGAAAAGGCCCTAATGTCGTAGGACCCTACGGTCTACTACAACCAATTGCGGACGCTATCAAACTATTTACTAAAGAACCACTACGCCCCGCCACCTCTTCTATCACCATATTTATCCTCGCCCCCATCCTAGCTCTAACCCTAGCTCTAACCATATGGATCCCCCTCTCAATGCCACAGCCCCTTGTTGACATAAACTTAGGTGTACTATTTATACTAGCTATGTCCAGCTTAGCTGTCTACTCTATCCTATGATCTGGCTGAGCCTCCAATTCAAAATATGCACTAATTGGTGCTCTCCGAGCTGTTGCTCAAACTATCTCATATGAAGTTACACTAGCCATTATCCTACTCTCCGTGCTTCTAATAAATGGATCCTTTACTCTTTCAACACTCATCACAACACAAGAGCATATATGAATAATTATCCCAGCCTGACCTCTAGCCATAATATGATTTATCTCCACACTAGCCGAAACCAACCGGGCCCCATTCGACCTTACCGAAGGAGAGTCAGAATTAGTATCGGGCTTTAACGTAGAATATGCAGCTGGCCCTTTCGCCATATTTTTTATGGCAGAATACGCTAACATTATTATAATAAATGCTTTTACAACTATTTTATTCTTCGGAGCCTTTCATAATCCCTATATACCAGAACTATACACAGCCAACTTTGTCCTTAAAACGCTACTATTAACCGTAACCTTTCTATGAATCCGAGCATCCTACCCCCGATTTCGATACGATCAACTAATACACCTACTATGAAAAAATTTTCTCCCCCTAACCTTAGCCCTATGCATATGACATGTCTCATTACCCATCTCAACAGCAGGTATTCCGCC-CCCCCAAACATAA   
Ceratotherium_simum  [NC_001808]       ATGTTCACAATTAATATTCTCCTCCTAGTCATCCCAATCCTACTCGCCGTAGCATTCCTCACACTAGTTGAACGAAAAGTGCTAGGTTACATACAACTACGAAAAGGACCAAACATTGTAGGCCCCTATGGCCTACTCCAACCAATTGCCGACGCAATCAAATTATTCACCAAAGAACCACTACAGCCATCAACATCATCAACAACCATATTCATCATCGCCCCGATTTTAGCTCTAACCCTAGCCCTAACAATATGAATCCCATTACCCATACCACACCCTCTAATCAACATAAACCTAGGAGTCCTATTCATACTTGCCATGTCGAGCCTAGCCGTCTACTCCATCCTATGATCAGGGTGGGCTTCAAACTCAAAATACGCACTAATTGGAGCCCTACGAGCAGTAGCCCAAACAATCTCATATGAAGTAACTTTAGCAATTATCCTTCTCTCCGTATTACTAATAAACGGATCATTCACACTATCTACACTAATCACCACCCAAGAACACCTATGACTAATTTTCCCATCATGACCACTAGCTATAATATGATTTATCTCAACACTAGCAGAAACCAACCGAGCTCCCTTCGACCTGGCAGAGGGAGAATCAGAATTAGTATCTGGCTTCAATGTCGAATACGCAGCCGGCCCATTCGCCCTGTTCTTTATAGCAGAGTACGCAAACATCATCATAATAAACGCCTTCACTACCATCCTCTTTCTAGGAGCTTTTCACAACCCCCACATACCAGAACTATACACAATCAATTTCACCACTAAAACCCTACTATTAACCACATCCTTTCTATGAATCCGAGCATCCTACCCACGATTCCGATACGATCAACTCATACACCTCCTATGAAAAAATTTCCTACCCCTCACTCTAGCACTATGCATATGACACGTATCACTACCAATCACAACATCAAGCATCCCCCC-AC---AAACATAA   
Tapirus_sp. [@]                        ?????????????????????????????????????????????????????????????????????????????????????????????????????????????????????????????????????????????????????????????????????????????????????????????????????????????????????????????????????????????????????????????????????????????????????????????????????????????????????????????????????????????????????????????????????????????????????????????????????????????????????????????????????????????????????????????????????????????????????????????????????????????????????????????????????????????????????????????????????????????????????????????????????????????????????????????????????????????????????????????????????????????????????????????????????????????????????????????????????????????????????????????????????????????????????????????????????????????????????????????????????????????????????????????????????????????????????????????????????????????????????????????????????????????????????????????????????????????????????????????????   
Equus_caballus  [X79547]               ATGTTCATAATTAACGTCCTCCTCCTAATTGTCCCAATCTTGCTCGCCGTAGCATTCCTCACACTAGTTGAACGAAAAGTCTTAGGCTATATGCAACTTCGCAAAGGACCCAACATCGTAGGCCCCTATGGCCTACTACAACCTATTGCCGATGCCCTCAAACTATTTATCAAAGAGCCACTACAACCACTAACATCATCGACATCCATATTCATCATCGCACCAATCCTAGCCCTAACCCTGGCCTTAACCATATGAATCCCTCTGCCCATACCATACCCACTAATCAACATAAACCTAGGAATTCTATTCATACTAGCCATGTCCAGCCTAGCTGTCTACTCAATCCTTTGATCAGGATGGGCCTCAAACTCAAAATACGCCCTAATTGGAGCTCTACGAGCAGTAGCACAAACCATCTCATACGAAGTAACTCTAGCAATCATCCTACTCTCAGTCCTCCTAATAAGCGGATCATTCACATTATCAACACTTATTATTACCCAAGAATACCTCTGATTAATCTTCCCATCATGACCCTTAGCCATAATGTGATTCATCTCAACATTAGCCGAAACCAACCGAGCTCCATTTGACCTAACAGAAGGAGAATCAGAACTCGTCTCTGGATTCAACGTTGAATACGCAGCCGGCCCATTTGCTCTATTCTTCCTAGCAGAATACGCAAACATCATCATGATAAACATCTTCACAACAACCCTATTTCTAGGAGCATTTCACAACCCCTACCTGCCAGAACTCTACTCAATTAATTTCACCATTAAAGCTCTCCTTCTAACATGTTCCTTCCTATGAATCCGAGCATCCTACCCACGATTCCGATATGACCAACTTATACACCTCCTATGAAAGAACTTCCTACCACTCACACTAGCCCTCTGCATATGACACGTCTCACTTCCAATCATACTATCCAGCATCCCACC-AC---AAACATAG   
%%Ailurus_fulgens  [AB291074]		   ATGTTTATAATTAATATCATCTCACTTATTATTCCAATTCTACTAGCAGTAGCCTTCCTAACACTAGTCGAACGCAAAGTACTAGGCTATATACAACTACGAAAAGGCCCTAATATTGTAGGACCCTACGGTCTCCTACAACCCATTGCAGATGCCATAAAACTCTTTACTAAAGAACCACTCCGCCCACTTACATCTTCCATAACTATATTTATCATAGCCCCCATCCTAGCTTTAACACTAGCCTTAACCATGTGAATCCCCTTACCAATACCATATCCCCTCATCAACATGAATCTAGGAGTCCTATTCATATTAGCAATATCAAGCCTAGCCGTCTACTCCATCCTATGATCTGGATGGGCCTCAAATTCAAAATATGCCCTAATCGGAGCTCTCCGAGCCGTAGCTCAAACAATTTCATACGAAGTTACATTAGCTATTATTCTACTATCAGTACTTCTAATAAATGGCTCCTTTACCTTATCCACACTAATCATCACACAAGAACACCTATGACTTATTTTCCCCGCATGACCATTAGCTATAATGTGATTTATCTCGACTCTAGCAGAAACCAACCGAGCCCCATTTGACCTAACGGAAGGAGAATCAGAATTAGTTTCAGGATTTAACGTTGAATATGCAGCAGGCCCATTCGCCCTATTCTTCCTAGCGGAATACGCCAACATTATCATAATAAATATTCTCACTACCACTCTCTTCTTTGGTGCATTTCATAGCCCCTACATACCAGAACTATACACTGTAAACTTCACAATCAAAACATTATTCTTAACTATCTCCTTTCTATGAATTCGAGCATCATACCCTCGCTTTCGCTACGACCAACTAATACATTTACTATGAAAAAATTTTCTACCTTTAACACTAGCCCTATGTATATGACACGTGACTTTACCCATCATTACAGCTGGTATTCCCCC-CC---AATCATAA   
%%Canis_latrans	 [NC_008093]		   ATGTTCTTTATCAACATCATCTCTCTTATTGTCCCGATCCTTCTTGCCGTAGCCTTCCTTACCCTCGTCGAACGAAAAGTTTTAGGCTACATACAACTTCGAAAAGGGCCTAATATCGTAGGCCCCTACGGCCTCCTTCAACCAATCGCAGACGCAGTAAAACTCTTCACGAAAGAACCTCTACGACCACTTACATCCTCTATATCAATATTCATTCTAGCCCCCATTCTAGCCCTATCACTAGCCCTAACTATATGAATTCCCCTCCCAATACCCTACCCACTCATTAATATAAACTTGGGAGTTCTATTCATACTAGCAATATCAAGCCTCGCCGTATACTCCATCCTCTGATCAGGATGAGCTTCAAACTCCAAATACGCCCTAATCGGAGCCCTTCGAGCAGTAGCTCAAACAATCTCATATGAAGTAACACTAGCAATTATTCTCCTATCAGTCCTTCTAATAAACGGGTCATTCACATTATCTACGCTAATTATTACCCAAGAGCATATATGATTAATCTTTCCAGCTTGACCCCTAGCCATGATATGATTCATTTCCACTCTAGCAGAGACTAATCGAGCCCCCTTCGACCTAACTGAAGGAGAATCCGAACTAGTTTCTGGGTTTAACGTGGAATATGCAGCAGGTCCTTTTGCCCTGTTTTTTCTAGCAGAGTACGCAAATATTATTATAATAAATATCCTTACAACAATTCTATTCTTCGGTGCATTCCACAACCCATTCATACCAGAACTCTACTCTATTAACTTCACTATAAAAACCCTCTTACTAACTATCTGCTTCCTATGAATTCGAGCATCATACCCCCGATTCCGCTATGATCAACTAATACACTTATTATGAAAAAATTTTCTACCCCTAACTTTAGCCCTATGCATATGACATGTTGCCTTGCCCATTATTACCGCGAGTATCCCACC-CC---AAACATAA  
Nandinia_binotata					   ?????????????????????????????????????????????????????????????????????????????????????????????????????????????????????????????????????????????????????????????????????????????????????????????????????????????????????????????????????????????????????????????????????????????????????????????????????????????????????????????????????????????????????????????????????????????????????????????????????????????????????????????????????????????????????????????????????????????????????????????????????????????????????????????????????????????????????????????????????????????????????????????????????????????????????????????????????????????????????????????????????????????????????????????????????????????????????????????????????????????????????????????????????????????????????????????????????????????????????????????????????????????????????????????????????????????????????????????????????????????????????????????????????????????????????????????????????????????????????????????????
%%Felis_catus  [NC_001700]             ATGTTTATAATTAATGTACTCTCACTAATTATTCCTATTCTCCTAGCTGTAGCCTTCCTAACCCTAGTCGAACGAAAAGTGCTAGGCTATATGCAACTCCGCAAAGGACCAAATGTCGTAGGACCATACGGCCTACTTCAACCTATCGCAGATGCTGTAAAACTCTTTACCAAAGAGCCTCTCCGACCCCTTACATCCTCCATATTAATATTCATCATAGCACCAATCCTAGCCCTCACACTAGCCCTAACCATATGAATCCCACTACCCATACCATACCCGCTCATTAACATAAACCTGGGAGTACTATTTATGCTAGCTATATCAAGCCTAGCTGTTTATTCCATCCTATGATCAGGATGAGCCTCAAATTCAAAATACGCCCTAATCGGAGCCCTACGAGCCGTCGCCCAAACAATCTCATATGAAGTCACACTAGCCATCATTCTCCTATCAGTACTACTAATAAACGGATCCTTCACACTAGCCATACTAATCACCACTCAAGAATATATATGACTAATCATTCCTGCATGACCCCTAGCCATAATATGATTTATCTCAACCCTAGCAGAGACCAACCGAGCCCCATTCGACCTGACAGAAGGAGAATCAGAACTAGTCTCCGGATTCGATGTAGAATATGCAGCAGGCCCCTTCGCCCTATTCTTCCTAGCAGAATATGCCAACATCATCATAATAAATATCCTCACAACAATCCTATTCTTCGGAGCATTCCACAGCCCTTATATACCAGAGCTATATACCATTAACTTTACAGTAAAGACCCTTCTCCTAACAACTACTTTCTTATGGATCCGAGCATCCTACCCACGATTCCGATATGACCAACTAATACACCTCCTATGAAAAAACTTTCTGCCTCTCACCCTAGCCCTATGCATATGACATGTATCCCTACCTATCATCACAGCAAGCATCCCACC-TC---AAACATA?   
%%Erinaceus_europaeus  [NC_002080]	   ATACTAATAATCAATATTTTATGTCTTATTATTCCTATTTTATTAGCGGTAGCATTTCTTACACTAATCGAACGTAAAGTATTAGGTTACATACAACTACGTAAAGGACCAAATATCGTAGGATCCTTTGGTCTTCTTCAACCAATCGCAGATGCAGTAAAATTATTCACAAAAGAGCCAATTCTTCCTATTACATCATCTCTATTCCTATTTGTCGCAGCCCCCATTCTAGCTATTACTTTAGCTCTAATATTATGAGTACCTATACCTATACCTCAACCACTAATTAATATCAATTTAAATCTATTATTCATCTTAGCCCTATCTAGTTTAGCAGTATACTCCATTCTATGATCTGGATGAGCATCAAACTCAAAATACGCATTAATTGGGGGCCTACGAGCAGTGGCCCAAACAATTTCATATGAAGTAACACTAGCCATTATCCTATTGTCTCTTCTAATATTCAATGGATCCTTCTCACTTAATAATTTTATTTATACACAAGAAAATTTATGATTATTAGTATCAACTTGACCTCTAATAATAATATGATTTATTTCCACCTTAGCCGAAACTAATCGGGCCCCCTTCGACCTTACAGAGGGTGAATCAGAGTTAGTCTCAGGCTTTAACGTAGAATATGCAGCAGGTCCATTCGCATTATTTTTCCTAGCTGAGTATGCCAATATTATTATAATAAATGCTTTAACAGTTATTTTATTTTTAGCCCCATCTAACAGCATATATCTACCTGAAATATTTACTATAAAATTTATACCCATAATTATTCTAATAACAATACTATTCTTATGAGTACGTGCATCATACCCCCGATTCCGCTATGATCAACTAATACATCTTCTATGAAAAAACTTTCTCCCACTTACATTAGCCCTATGTATATGATACACATCACTACCAATCACATTAGCAAGCTTTCCCCC-TC---AATAA???
fossil                                 ?????????????????????????????????????????????????????????????????????????????????????????????????????????????????????????????????????????????????????????????????????????????????????????????????????????????????????????????????????????????????????????????????????????????????????????????????????????????????????????????????????????????????????????????????????????????????????????????????????????????????????????????????????????????????????????????????????????????????????????????????????????????????????????????????????????????????????????????????????????????????????????????????????????????????????????????????????????????????????????????????????????????????????????????????????????????????????????????????????????????????????????????????????????????????????????????????????????????????????????????????????????????????????????????????????????????????????????????????????????????????????????????????????????????????????????????????????????????????????????????????
fossil                                 ?????????????????????????????????????????????????????????????????????????????????????????????????????????????????????????????????????????????????????????????????????????????????????????????????????????????????????????????????????????????????????????????????????????????????????????????????????????????????????????????????????????????????????????????????????????????????????????????????????????????????????????????????????????????????????????????????????????????????????????????????????????????????????????????????????????????????????????????????????????????????????????????????????????????????????????????????????????????????????????????????????????????????????????????????????????????????????????????????????????????????????????????????????????????????????????????????????????????????????????????????????????????????????????????????????????????????????????????????????????????????????????????????????????????????????????????????????????????????????????????????
fossil                                 ?????????????????????????????????????????????????????????????????????????????????????????????????????????????????????????????????????????????????????????????????????????????????????????????????????????????????????????????????????????????????????????????????????????????????????????????????????????????????????????????????????????????????????????????????????????????????????????????????????????????????????????????????????????????????????????????????????????????????????????????????????????????????????????????????????????????????????????????????????????????????????????????????????????????????????????????????????????????????????????????????????????????????????????????????????????????????????????????????????????????????????????????????????????????????????????????????????????????????????????????????????????????????????????????????????????????????????????????????????????????????????????????????????????????????????????????????????????????????????????????????
fossil                                 ?????????????????????????????????????????????????????????????????????????????????????????????????????????????????????????????????????????????????????????????????????????????????????????????????????????????????????????????????????????????????????????????????????????????????????????????????????????????????????????????????????????????????????????????????????????????????????????????????????????????????????????????????????????????????????????????????????????????????????????????????????????????????????????????????????????????????????????????????????????????????????????????????????????????????????????????????????????????????????????????????????????????????????????????????????????????????????????????????????????????????????????????????????????????????????????????????????????????????????????????????????????????????????????????????????????????????????????????????????????????????????????????????????????????????????????????????????????????????????????????????
fossil                                 ?????????????????????????????????????????????????????????????????????????????????????????????????????????????????????????????????????????????????????????????????????????????????????????????????????????????????????????????????????????????????????????????????????????????????????????????????????????????????????????????????????????????????????????????????????????????????????????????????????????????????????????????????????????????????????????????????????????????????????????????????????????????????????????????????????????????????????????????????????????????????????????????????????????????????????????????????????????????????????????????????????????????????????????????????????????????????????????????????????????????????????????????????????????????????????????????????????????????????????????????????????????????????????????????????????????????????????????????????????????????????????????????????????????????????????????????????????????????????????????????????
fossil                                 ?????????????????????????????????????????????????????????????????????????????????????????????????????????????????????????????????????????????????????????????????????????????????????????????????????????????????????????????????????????????????????????????????????????????????????????????????????????????????????????????????????????????????????????????????????????????????????????????????????????????????????????????????????????????????????????????????????????????????????????????????????????????????????????????????????????????????????????????????????????????????????????????????????????????????????????????????????????????????????????????????????????????????????????????????????????????????????????????????????????????????????????????????????????????????????????????????????????????????????????????????????????????????????????????????????????????????????????????????????????????????????????????????????????????????????????????????????????????????????????????????
fossil                                 ?????????????????????????????????????????????????????????????????????????????????????????????????????????????????????????????????????????????????????????????????????????????????????????????????????????????????????????????????????????????????????????????????????????????????????????????????????????????????????????????????????????????????????????????????????????????????????????????????????????????????????????????????????????????????????????????????????????????????????????????????????????????????????????????????????????????????????????????????????????????????????????????????????????????????????????????????????????????????????????????????????????????????????????????????????????????????????????????????????????????????????????????????????????????????????????????????????????????????????????????????????????????????????????????????????????????????????????????????????????????????????????????????????????????????????????????????????????????????????????????????
fossil                                 ?????????????????????????????????????????????????????????????????????????????????????????????????????????????????????????????????????????????????????????????????????????????????????????????????????????????????????????????????????????????????????????????????????????????????????????????????????????????????????????????????????????????????????????????????????????????????????????????????????????????????????????????????????????????????????????????????????????????????????????????????????????????????????????????????????????????????????????????????????????????????????????????????????????????????????????????????????????????????????????????????????????????????????????????????????????????????????????????????????????????????????????????????????????????????????????????????????????????????????????????????????????????????????????????????????????????????????????????????????????????????????????????????????????????????????????????????????????????????????????????????
fossil                                 ?????????????????????????????????????????????????????????????????????????????????????????????????????????????????????????????????????????????????????????????????????????????????????????????????????????????????????????????????????????????????????????????????????????????????????????????????????????????????????????????????????????????????????????????????????????????????????????????????????????????????????????????????????????????????????????????????????????????????????????????????????????????????????????????????????????????????????????????????????????????????????????????????????????????????????????????????????????????????????????????????????????????????????????????????????????????????????????????????????????????????????????????????????????????????????????????????????????????????????????????????????????????????????????????????????????????????????????????????????????????????????????????????????????????????????????????????????????????????????????????????
fossil                                 ?????????????????????????????????????????????????????????????????????????????????????????????????????????????????????????????????????????????????????????????????????????????????????????????????????????????????????????????????????????????????????????????????????????????????????????????????????????????????????????????????????????????????????????????????????????????????????????????????????????????????????????????????????????????????????????????????????????????????????????????????????????????????????????????????????????????????????????????????????????????????????????????????????????????????????????????????????????????????????????????????????????????????????????????????????????????????????????????????????????????????????????????????????????????????????????????????????????????????????????????????????????????????????????????????????????????????????????????????????????????????????????????????????????????????????????????????????????????????????????????????
fossil                                 ?????????????????????????????????????????????????????????????????????????????????????????????????????????????????????????????????????????????????????????????????????????????????????????????????????????????????????????????????????????????????????????????????????????????????????????????????????????????????????????????????????????????????????????????????????????????????????????????????????????????????????????????????????????????????????????????????????????????????????????????????????????????????????????????????????????????????????????????????????????????????????????????????????????????????????????????????????????????????????????????????????????????????????????????????????????????????????????????????????????????????????????????????????????????????????????????????????????????????????????????????????????????????????????????????????????????????????????????????????????????????????????????????????????????????????????????????????????????????????????????????
fossil                                 ?????????????????????????????????????????????????????????????????????????????????????????????????????????????????????????????????????????????????????????????????????????????????????????????????????????????????????????????????????????????????????????????????????????????????????????????????????????????????????????????????????????????????????????????????????????????????????????????????????????????????????????????????????????????????????????????????????????????????????????????????????????????????????????????????????????????????????????????????????????????????????????????????????????????????????????????????????????????????????????????????????????????????????????????????????????????????????????????????????????????????????????????????????????????????????????????????????????????????????????????????????????????????????????????????????????????????????????????????????????????????????????????????????????????????????????????????????????????????????????????????
fossil                                 ?????????????????????????????????????????????????????????????????????????????????????????????????????????????????????????????????????????????????????????????????????????????????????????????????????????????????????????????????????????????????????????????????????????????????????????????????????????????????????????????????????????????????????????????????????????????????????????????????????????????????????????????????????????????????????????????????????????????????????????????????????????????????????????????????????????????????????????????????????????????????????????????????????????????????????????????????????????????????????????????????????????????????????????????????????????????????????????????????????????????????????????????????????????????????????????????????????????????????????????????????????????????????????????????????????????????????????????????????????????????????????????????????????????????????????????????????????????????????????????????????
fossil                                 ?????????????????????????????????????????????????????????????????????????????????????????????????????????????????????????????????????????????????????????????????????????????????????????????????????????????????????????????????????????????????????????????????????????????????????????????????????????????????????????????????????????????????????????????????????????????????????????????????????????????????????????????????????????????????????????????????????????????????????????????????????????????????????????????????????????????????????????????????????????????????????????????????????????????????????????????????????????????????????????????????????????????????????????????????????????????????????????????????????????????????????????????????????????????????????????????????????????????????????????????????????????????????????????????????????????????????????????????????????????????????????????????????????????????????????????????????????????????????????????????????
fossil                                 ?????????????????????????????????????????????????????????????????????????????????????????????????????????????????????????????????????????????????????????????????????????????????????????????????????????????????????????????????????????????????????????????????????????????????????????????????????????????????????????????????????????????????????????????????????????????????????????????????????????????????????????????????????????????????????????????????????????????????????????????????????????????????????????????????????????????????????????????????????????????????????????????????????????????????????????????????????????????????????????????????????????????????????????????????????????????????????????????????????????????????????????????????????????????????????????????????????????????????????????????????????????????????????????????????????????????????????????????????????????????????????????????????????????????????????????????????????????????????????????????????
fossil                                 ?????????????????????????????????????????????????????????????????????????????????????????????????????????????????????????????????????????????????????????????????????????????????????????????????????????????????????????????????????????????????????????????????????????????????????????????????????????????????????????????????????????????????????????????????????????????????????????????????????????????????????????????????????????????????????????????????????????????????????????????????????????????????????????????????????????????????????????????????????????????????????????????????????????????????????????????????????????????????????????????????????????????????????????????????????????????????????????????????????????????????????????????????????????????????????????????????????????????????????????????????????????????????????????????????????????????????????????????????????????????????????????????????????????????????????????????????????????????????????????????????
fossil                                 ?????????????????????????????????????????????????????????????????????????????????????????????????????????????????????????????????????????????????????????????????????????????????????????????????????????????????????????????????????????????????????????????????????????????????????????????????????????????????????????????????????????????????????????????????????????????????????????????????????????????????????????????????????????????????????????????????????????????????????????????????????????????????????????????????????????????????????????????????????????????????????????????????????????????????????????????????????????????????????????????????????????????????????????????????????????????????????????????????????????????????????????????????????????????????????????????????????????????????????????????????????????????????????????????????????????????????????????????????????????????????????????????????????????????????????????????????????????????????????????????????
fossil                                 ?????????????????????????????????????????????????????????????????????????????????????????????????????????????????????????????????????????????????????????????????????????????????????????????????????????????????????????????????????????????????????????????????????????????????????????????????????????????????????????????????????????????????????????????????????????????????????????????????????????????????????????????????????????????????????????????????????????????????????????????????????????????????????????????????????????????????????????????????????????????????????????????????????????????????????????????????????????????????????????????????????????????????????????????????????????????????????????????????????????????????????????????????????????????????????????????????????????????????????????????????????????????????????????????????????????????????????????????????????????????????????????????????????????????????????????????????????????????????????????????????
fossil                                 ?????????????????????????????????????????????????????????????????????????????????????????????????????????????????????????????????????????????????????????????????????????????????????????????????????????????????????????????????????????????????????????????????????????????????????????????????????????????????????????????????????????????????????????????????????????????????????????????????????????????????????????????????????????????????????????????????????????????????????????????????????????????????????????????????????????????????????????????????????????????????????????????????????????????????????????????????????????????????????????????????????????????????????????????????????????????????????????????????????????????????????????????????????????????????????????????????????????????????????????????????????????????????????????????????????????????????????????????????????????????????????????????????????????????????????????????????????????????????????????????????
fossil                                 ?????????????????????????????????????????????????????????????????????????????????????????????????????????????????????????????????????????????????????????????????????????????????????????????????????????????????????????????????????????????????????????????????????????????????????????????????????????????????????????????????????????????????????????????????????????????????????????????????????????????????????????????????????????????????????????????????????????????????????????????????????????????????????????????????????????????????????????????????????????????????????????????????????????????????????????????????????????????????????????????????????????????????????????????????????????????????????????????????????????????????????????????????????????????????????????????????????????????????????????????????????????????????????????????????????????????????????????????????????????????????????????????????????????????????????????????????????????????????????????????????
fossil                                 ?????????????????????????????????????????????????????????????????????????????????????????????????????????????????????????????????????????????????????????????????????????????????????????????????????????????????????????????????????????????????????????????????????????????????????????????????????????????????????????????????????????????????????????????????????????????????????????????????????????????????????????????????????????????????????????????????????????????????????????????????????????????????????????????????????????????????????????????????????????????????????????????????????????????????????????????????????????????????????????????????????????????????????????????????????????????????????????????????????????????????????????????????????????????????????????????????????????????????????????????????????????????????????????????????????????????????????????????????????????????????????????????????????????????????????????????????????????????????????????????????
fossil                                 ?????????????????????????????????????????????????????????????????????????????????????????????????????????????????????????????????????????????????????????????????????????????????????????????????????????????????????????????????????????????????????????????????????????????????????????????????????????????????????????????????????????????????????????????????????????????????????????????????????????????????????????????????????????????????????????????????????????????????????????????????????????????????????????????????????????????????????????????????????????????????????????????????????????????????????????????????????????????????????????????????????????????????????????????????????????????????????????????????????????????????????????????????????????????????????????????????????????????????????????????????????????????????????????????????????????????????????????????????????????????????????????????????????????????????????????????????????????????????????????????????
fossil                                 ?????????????????????????????????????????????????????????????????????????????????????????????????????????????????????????????????????????????????????????????????????????????????????????????????????????????????????????????????????????????????????????????????????????????????????????????????????????????????????????????????????????????????????????????????????????????????????????????????????????????????????????????????????????????????????????????????????????????????????????????????????????????????????????????????????????????????????????????????????????????????????????????????????????????????????????????????????????????????????????????????????????????????????????????????????????????????????????????????????????????????????????????????????????????????????????????????????????????????????????????????????????????????????????????????????????????????????????????????????????????????????????????????????????????????????????????????????????????????????????????????
fossil                                 ?????????????????????????????????????????????????????????????????????????????????????????????????????????????????????????????????????????????????????????????????????????????????????????????????????????????????????????????????????????????????????????????????????????????????????????????????????????????????????????????????????????????????????????????????????????????????????????????????????????????????????????????????????????????????????????????????????????????????????????????????????????????????????????????????????????????????????????????????????????????????????????????????????????????????????????????????????????????????????????????????????????????????????????????????????????????????????????????????????????????????????????????????????????????????????????????????????????????????????????????????????????????????????????????????????????????????????????????????????????????????????????????????????????????????????????????????????????????????????????????????
fossil                                 ?????????????????????????????????????????????????????????????????????????????????????????????????????????????????????????????????????????????????????????????????????????????????????????????????????????????????????????????????????????????????????????????????????????????????????????????????????????????????????????????????????????????????????????????????????????????????????????????????????????????????????????????????????????????????????????????????????????????????????????????????????????????????????????????????????????????????????????????????????????????????????????????????????????????????????????????????????????????????????????????????????????????????????????????????????????????????????????????????????????????????????????????????????????????????????????????????????????????????????????????????????????????????????????????????????????????????????????????????????????????????????????????????????????????????????????????????????????????????????????????????
fossil                                 ?????????????????????????????????????????????????????????????????????????????????????????????????????????????????????????????????????????????????????????????????????????????????????????????????????????????????????????????????????????????????????????????????????????????????????????????????????????????????????????????????????????????????????????????????????????????????????????????????????????????????????????????????????????????????????????????????????????????????????????????????????????????????????????????????????????????????????????????????????????????????????????????????????????????????????????????????????????????????????????????????????????????????????????????????????????????????????????????????????????????????????????????????????????????????????????????????????????????????????????????????????????????????????????????????????????????????????????????????????????????????????????????????????????????????????????????????????????????????????????????????
fossil                                 ?????????????????????????????????????????????????????????????????????????????????????????????????????????????????????????????????????????????????????????????????????????????????????????????????????????????????????????????????????????????????????????????????????????????????????????????????????????????????????????????????????????????????????????????????????????????????????????????????????????????????????????????????????????????????????????????????????????????????????????????????????????????????????????????????????????????????????????????????????????????????????????????????????????????????????????????????????????????????????????????????????????????????????????????????????????????????????????????????????????????????????????????????????????????????????????????????????????????????????????????????????????????????????????????????????????????????????????????????????????????????????????????????????????????????????????????????????????????????????????????????
fossil                                 ?????????????????????????????????????????????????????????????????????????????????????????????????????????????????????????????????????????????????????????????????????????????????????????????????????????????????????????????????????????????????????????????????????????????????????????????????????????????????????????????????????????????????????????????????????????????????????????????????????????????????????????????????????????????????????????????????????????????????????????????????????????????????????????????????????????????????????????????????????????????????????????????????????????????????????????????????????????????????????????????????????????????????????????????????????????????????????????????????????????????????????????????????????????????????????????????????????????????????????????????????????????????????????????????????????????????????????????????????????????????????????????????????????????????????????????????????????????????????????????????????
fossil                                 ?????????????????????????????????????????????????????????????????????????????????????????????????????????????????????????????????????????????????????????????????????????????????????????????????????????????????????????????????????????????????????????????????????????????????????????????????????????????????????????????????????????????????????????????????????????????????????????????????????????????????????????????????????????????????????????????????????????????????????????????????????????????????????????????????????????????????????????????????????????????????????????????????????????????????????????????????????????????????????????????????????????????????????????????????????????????????????????????????????????????????????????????????????????????????????????????????????????????????????????????????????????????????????????????????????????????????????????????????????????????????????????????????????????????????????????????????????????????????????????????????
fossil                                 ?????????????????????????????????????????????????????????????????????????????????????????????????????????????????????????????????????????????????????????????????????????????????????????????????????????????????????????????????????????????????????????????????????????????????????????????????????????????????????????????????????????????????????????????????????????????????????????????????????????????????????????????????????????????????????????????????????????????????????????????????????????????????????????????????????????????????????????????????????????????????????????????????????????????????????????????????????????????????????????????????????????????????????????????????????????????????????????????????????????????????????????????????????????????????????????????????????????????????????????????????????????????????????????????????????????????????????????????????????????????????????????????????????????????????????????????????????????????????????????????????
fossil                                 ?????????????????????????????????????????????????????????????????????????????????????????????????????????????????????????????????????????????????????????????????????????????????????????????????????????????????????????????????????????????????????????????????????????????????????????????????????????????????????????????????????????????????????????????????????????????????????????????????????????????????????????????????????????????????????????????????????????????????????????????????????????????????????????????????????????????????????????????????????????????????????????????????????????????????????????????????????????????????????????????????????????????????????????????????????????????????????????????????????????????????????????????????????????????????????????????????????????????????????????????????????????????????????????????????????????????????????????????????????????????????????????????????????????????????????????????????????????????????????????????????
fossil                                 ?????????????????????????????????????????????????????????????????????????????????????????????????????????????????????????????????????????????????????????????????????????????????????????????????????????????????????????????????????????????????????????????????????????????????????????????????????????????????????????????????????????????????????????????????????????????????????????????????????????????????????????????????????????????????????????????????????????????????????????????????????????????????????????????????????????????????????????????????????????????????????????????????????????????????????????????????????????????????????????????????????????????????????????????????????????????????????????????????????????????????????????????????????????????????????????????????????????????????????????????????????????????????????????????????????????????????????????????????????????????????????????????????????????????????????????????????????????????????????????????????
fossil                                 ?????????????????????????????????????????????????????????????????????????????????????????????????????????????????????????????????????????????????????????????????????????????????????????????????????????????????????????????????????????????????????????????????????????????????????????????????????????????????????????????????????????????????????????????????????????????????????????????????????????????????????????????????????????????????????????????????????????????????????????????????????????????????????????????????????????????????????????????????????????????????????????????????????????????????????????????????????????????????????????????????????????????????????????????????????????????????????????????????????????????????????????????????????????????????????????????????????????????????????????????????????????????????????????????????????????????????????????????????????????????????????????????????????????????????????????????????????????????????????????????????
fossil                                 ?????????????????????????????????????????????????????????????????????????????????????????????????????????????????????????????????????????????????????????????????????????????????????????????????????????????????????????????????????????????????????????????????????????????????????????????????????????????????????????????????????????????????????????????????????????????????????????????????????????????????????????????????????????????????????????????????????????????????????????????????????????????????????????????????????????????????????????????????????????????????????????????????????????????????????????????????????????????????????????????????????????????????????????????????????????????????????????????????????????????????????????????????????????????????????????????????????????????????????????????????????????????????????????????????????????????????????????????????????????????????????????????????????????????????????????????????????????????????????????????????
fossil                                 ?????????????????????????????????????????????????????????????????????????????????????????????????????????????????????????????????????????????????????????????????????????????????????????????????????????????????????????????????????????????????????????????????????????????????????????????????????????????????????????????????????????????????????????????????????????????????????????????????????????????????????????????????????????????????????????????????????????????????????????????????????????????????????????????????????????????????????????????????????????????????????????????????????????????????????????????????????????????????????????????????????????????????????????????????????????????????????????????????????????????????????????????????????????????????????????????????????????????????????????????????????????????????????????????????????????????????????????????????????????????????????????????????????????????????????????????????????????????????????????????????
fossil                                 ?????????????????????????????????????????????????????????????????????????????????????????????????????????????????????????????????????????????????????????????????????????????????????????????????????????????????????????????????????????????????????????????????????????????????????????????????????????????????????????????????????????????????????????????????????????????????????????????????????????????????????????????????????????????????????????????????????????????????????????????????????????????????????????????????????????????????????????????????????????????????????????????????????????????????????????????????????????????????????????????????????????????????????????????????????????????????????????????????????????????????????????????????????????????????????????????????????????????????????????????????????????????????????????????????????????????????????????????????????????????????????????????????????????????????????????????????????????????????????????????????
fossil                                 ?????????????????????????????????????????????????????????????????????????????????????????????????????????????????????????????????????????????????????????????????????????????????????????????????????????????????????????????????????????????????????????????????????????????????????????????????????????????????????????????????????????????????????????????????????????????????????????????????????????????????????????????????????????????????????????????????????????????????????????????????????????????????????????????????????????????????????????????????????????????????????????????????????????????????????????????????????????????????????????????????????????????????????????????????????????????????????????????????????????????????????????????????????????????????????????????????????????????????????????????????????????????????????????????????????????????????????????????????????????????????????????????????????????????????????????????????????????????????????????????????
fossil                                 ?????????????????????????????????????????????????????????????????????????????????????????????????????????????????????????????????????????????????????????????????????????????????????????????????????????????????????????????????????????????????????????????????????????????????????????????????????????????????????????????????????????????????????????????????????????????????????????????????????????????????????????????????????????????????????????????????????????????????????????????????????????????????????????????????????????????????????????????????????????????????????????????????????????????????????????????????????????????????????????????????????????????????????????????????????????????????????????????????????????????????????????????????????????????????????????????????????????????????????????????????????????????????????????????????????????????????????????????????????????????????????????????????????????????????????????????????????????????????????????????????
fossil                                 ?????????????????????????????????????????????????????????????????????????????????????????????????????????????????????????????????????????????????????????????????????????????????????????????????????????????????????????????????????????????????????????????????????????????????????????????????????????????????????????????????????????????????????????????????????????????????????????????????????????????????????????????????????????????????????????????????????????????????????????????????????????????????????????????????????????????????????????????????????????????????????????????????????????????????????????????????????????????????????????????????????????????????????????????????????????????????????????????????????????????????????????????????????????????????????????????????????????????????????????????????????????????????????????????????????????????????????????????????????????????????????????????????????????????????????????????????????????????????????????????????
fossil                                 ?????????????????????????????????????????????????????????????????????????????????????????????????????????????????????????????????????????????????????????????????????????????????????????????????????????????????????????????????????????????????????????????????????????????????????????????????????????????????????????????????????????????????????????????????????????????????????????????????????????????????????????????????????????????????????????????????????????????????????????????????????????????????????????????????????????????????????????????????????????????????????????????????????????????????????????????????????????????????????????????????????????????????????????????????????????????????????????????????????????????????????????????????????????????????????????????????????????????????????????????????????????????????????????????????????????????????????????????????????????????????????????????????????????????????????????????????????????????????????????????????
fossil                                 ?????????????????????????????????????????????????????????????????????????????????????????????????????????????????????????????????????????????????????????????????????????????????????????????????????????????????????????????????????????????????????????????????????????????????????????????????????????????????????????????????????????????????????????????????????????????????????????????????????????????????????????????????????????????????????????????????????????????????????????????????????????????????????????????????????????????????????????????????????????????????????????????????????????????????????????????????????????????????????????????????????????????????????????????????????????????????????????????????????????????????????????????????????????????????????????????????????????????????????????????????????????????????????????????????????????????????????????????????????????????????????????????????????????????????????????????????????????????????????????????????
fossil                                 ?????????????????????????????????????????????????????????????????????????????????????????????????????????????????????????????????????????????????????????????????????????????????????????????????????????????????????????????????????????????????????????????????????????????????????????????????????????????????????????????????????????????????????????????????????????????????????????????????????????????????????????????????????????????????????????????????????????????????????????????????????????????????????????????????????????????????????????????????????????????????????????????????????????????????????????????????????????????????????????????????????????????????????????????????????????????????????????????????????????????????????????????????????????????????????????????????????????????????????????????????????????????????????????????????????????????????????????????????????????????????????????????????????????????????????????????????????????????????????????????????
fossil                                 ?????????????????????????????????????????????????????????????????????????????????????????????????????????????????????????????????????????????????????????????????????????????????????????????????????????????????????????????????????????????????????????????????????????????????????????????????????????????????????????????????????????????????????????????????????????????????????????????????????????????????????????????????????????????????????????????????????????????????????????????????????????????????????????????????????????????????????????????????????????????????????????????????????????????????????????????????????????????????????????????????????????????????????????????????????????????????????????????????????????????????????????????????????????????????????????????????????????????????????????????????????????????????????????????????????????????????????????????????????????????????????????????????????????????????????????????????????????????????????????????????
fossil                                 ?????????????????????????????????????????????????????????????????????????????????????????????????????????????????????????????????????????????????????????????????????????????????????????????????????????????????????????????????????????????????????????????????????????????????????????????????????????????????????????????????????????????????????????????????????????????????????????????????????????????????????????????????????????????????????????????????????????????????????????????????????????????????????????????????????????????????????????????????????????????????????????????????????????????????????????????????????????????????????????????????????????????????????????????????????????????????????????????????????????????????????????????????????????????????????????????????????????????????????????????????????????????????????????????????????????????????????????????????????????????????????????????????????????????????????????????????????????????????????????????????
fossil                                 ?????????????????????????????????????????????????????????????????????????????????????????????????????????????????????????????????????????????????????????????????????????????????????????????????????????????????????????????????????????????????????????????????????????????????????????????????????????????????????????????????????????????????????????????????????????????????????????????????????????????????????????????????????????????????????????????????????????????????????????????????????????????????????????????????????????????????????????????????????????????????????????????????????????????????????????????????????????????????????????????????????????????????????????????????????????????????????????????????????????????????????????????????????????????????????????????????????????????????????????????????????????????????????????????????????????????????????????????????????????????????????????????????????????????????????????????????????????????????????????????????
fossil                                 ?????????????????????????????????????????????????????????????????????????????????????????????????????????????????????????????????????????????????????????????????????????????????????????????????????????????????????????????????????????????????????????????????????????????????????????????????????????????????????????????????????????????????????????????????????????????????????????????????????????????????????????????????????????????????????????????????????????????????????????????????????????????????????????????????????????????????????????????????????????????????????????????????????????????????????????????????????????????????????????????????????????????????????????????????????????????????????????????????????????????????????????????????????????????????????????????????????????????????????????????????????????????????????????????????????????????????????????????????????????????????????????????????????????????????????????????????????????????????????????????????
fossil                                 ?????????????????????????????????????????????????????????????????????????????????????????????????????????????????????????????????????????????????????????????????????????????????????????????????????????????????????????????????????????????????????????????????????????????????????????????????????????????????????????????????????????????????????????????????????????????????????????????????????????????????????????????????????????????????????????????????????????????????????????????????????????????????????????????????????????????????????????????????????????????????????????????????????????????????????????????????????????????????????????????????????????????????????????????????????????????????????????????????????????????????????????????????????????????????????????????????????????????????????????????????????????????????????????????????????????????????????????????????????????????????????????????????????????????????????????????????????????????????????????????????
fossil                                 ?????????????????????????????????????????????????????????????????????????????????????????????????????????????????????????????????????????????????????????????????????????????????????????????????????????????????????????????????????????????????????????????????????????????????????????????????????????????????????????????????????????????????????????????????????????????????????????????????????????????????????????????????????????????????????????????????????????????????????????????????????????????????????????????????????????????????????????????????????????????????????????????????????????????????????????????????????????????????????????????????????????????????????????????????????????????????????????????????????????????????????????????????????????????????????????????????????????????????????????????????????????????????????????????????????????????????????????????????????????????????????????????????????????????????????????????????????????????????????????????????


[MT-ND2 1044 bp; same genbank numbers as MT-ND1 above]
[                                    10        20        30        40        50        60        70        80        90        100       110       120       130       140       150       160       170       180       190       200       210       220       230       240       250       260       270       280       290       300       310       320       330       340       350       360       370       380       390       400       410       420       430       440       450       460       470       480       490       500       510       520       530       540       550       560       570       580       590       600       610       620       630       640       650       660       670       680       690       700       710       720       730       740       750       760       770       780       790       800       810       820       830       840       850       860       870       880       890       900       910       920       930       940       950       960       970       980       990       1000      1010      1020      1030      1040 ]
[                                    .         .         .         .         .         .         .         .         .         .         .         .         .         .         .         .         .         .         .         .         .         .         .         .         .         .         .         .         .         .         .         .         .         .         .         .         .         .         .         .         .         .         .         .         .         .         .         .         .         .         .         .         .         .         .         .         .         .         .         .         .         .         .         .         .         .         .         .         .         .         .         .         .         .         .         .         .         .         .         .         .         .         .         .         .         .         .         .         .         .         .         .         .         .         .         .         .         .         .         .         .         .         .         .    ]
Orycteropus_afer            ATAAACCCCTTAATCTTCTTAATAATCATAATAACCATATTATCAGGAACAATTATTACTATACTCAGTTCTCACTGATTTACAGCTTGAATAGGGCTAGAAATAAATATATTCGCCATCATCCCGATTATCATCAAAAATCATCACCCTCGATCAATTGAAGCCGCCACTAAATATTTCCTTACACAAGCAACCGCATCCATGCTTTTAATACTAGCTATTATACTTAATTTTCTACTATCTGGACAATGATCAATTATCTCCACACCAAGCTCCTTCACCTCCTTTATCCTTGTGACCGCACTAATCATAAAACTAGGGATAGCCCCTTTCCACTTTTGACTGCCAGAAGTAACCCAAGGAACTCACCTAAGCTCAGGACTTCTTATTCTCACCTGACAAAAACTAGCCCCATTCTCAATTCTATATCAAATCTCAAATCACATCAATCCAACCCTACTAATAACTTCCGCTTTCCTATCAATCCTCATTGGAGGATGAGGCGGACTAAACCAAACCCAACTCCGAAAAATCCTAGCTTACTCCTCTATCGCCCATATAGGCTGAATAGCAATAATCCTAATCTATAACCCCACTCTCACTCTCCTAAACTTACTAATTTACATTACACTAACCTTATCCGCCTTTATATTGTTAATTATCAATTACTCCACATCAACCTCCTCCCTATCTCTTTTATGAAATAAGACCCCACTTATTTCACTCGCCCTGATAGCCATCCTACTTTCAATAGGAGGACTTCCTCCCTTATCAGGCTTTATTCCAAAATGACTAATCATACAAGAACTAACAAAAAATCTCAACGCTATCCTACCCTTCCTCATAGCTACCCTAGCCCTTCTCAACTTATATTTTTATATGCGACTAATCTACTCTTCATCACTTACTATCTTCCCATCAATAAATAACATAAAAATTAAATGACAATTCAATAATCATAACATCTACCCTGGCATCTCACCCATTATA---CTTCTGTCCACCATAATTCTACCTCTAACTCCAATATACATATCTTTATTCTAG
Bos_taurus                  ATAAACCCAATTATCTTTATTATTATTCTACTAACCATTATACTAGGAACTATTATTGTCATAATCAGTTCTCACTGACTACTTGTCTGAATCGGGTTTGAAATAAATATACTCGCCATCATCCCCATCATAATAAAAAATCACAACCCACGAGCTACAGAAGCATCAACTAAATATTTTTTGACTCAATCAACAGCCTCAATACTACTAATAATAGCCGTCATCATTAACCTAATATTCTCAGGCCAATGAACCGTAATAAAACTATTTAACCCAATAGCCTCAATACTTATAACGATAGCCCTAGCTATAAAACTAGGAATAGCCCCATTTCACTTCTGAGTCCCAGAAGTAACACAGGGCATCCCCCTATCCTCAGGCCTTATCCTACTGACATGACAAAAACTAGCACCTATATCTGTACTTTACCAAATCTTCCCATCAATTAACCTAAACTTAATTCTAACCCTATCAGTTTTATCAATCCTAATTGGAGGCTGAGGGGGACTAAACCAAACACAACTCCGAAAAATCATAGCCTACTCATCAATCGCTCATATAGGCTGAATAACAGCAGTACTACCATATAACCCCACCATAACATTGCTAAACTTAATTATCTATATCATTATAACTTCCACCATATTTACCATATTTATAGCCAATTCCACCACCACTACCCTGTCATTATCACACACATGAAATAAAACACCCATTATAACCGTCCTAATTCTTGCCACTCTCCTATCCATAGGAGGACTCCCTCCCCTATCTGGGTTTATACCAAAATGAATAATCATCCAAGAGATAACAAAAAATAACAGCATCATTCTACCCACTTTCATAGCAATCACAGCTCTACTAAACTTATATTTTTATATACGACTCACGTATTCTACCACACTAACAATATTTCCCTCCACAAACAACATAAAAATAAAATGACAATTTCCCCTTATGAAAAAAATAACTTTTCTACCAACAATAGTC---GTATTATCTACCATAATACTACCACTCACGCCAATACTATCAGTGTTAGAATAG
Ovis_aries                  ATAAATCCAATTATCCTCATTATTATTCTAATAACCGTTATACTTGGAACCATTATCGTTATGATTAGCACCCACTGATTGCTCATCTGAATTGGATTTGAAATAAATATACTTGCTATTATTCCCATTATAATAAAAAAGCACAACCCACGAGCCACAGAAGCATCAACCAAATATTTCCTAACTCAATCAACAGCCTCAATACTACTAATAATAGCCATTATCATTAACTTAATATTCTCAGGCCAATGAACCGTAATAAAACTATTTAATCCAATAGCCTCCATACTCATAACAATAGCCCTCGCTATAAAACTAGGTATAGCCCCATTCCACTTCTGAGTCCCAGAAGTAACACAAGGCATTCCCCTATCCTCAGGCCTAATCTTACTCACATGACAAAAACTAGCACCCATGTCAGTACTTTACCAAATCCTTCCATCCATCAACCTAGACCTGATCCTAACCCTATCAATTCTATCTATTACAATCGGAGGCTGAGGAGGACTGAACCAAACCCAACTACGAAAAATTATAGCCTATTCATCAATTGCCCACATAGGCTGAATAACAGCAGTTTTACTATATAATCCCACCATAACACTACTAAACCTAATTATTTATATCATTATAACCTCTACCATATTTACACTATTTATAGCCAACTCAACCACAACCACCCTATCATTATCACACACATGAAATAAAGCACCCATCATAACAATTCTAGTCCTCATTACCCTCCTATCAATAGGAGGACTTCCCCCACTATCAGGATTTATACCAAAATGAATAATTATCCAAGAAATAACAAAAAATGACAGCATTATCTTACCCACCCTCATAGCAATTACAGCACTACTAAACCTATATTTTTATATACGACTTACATACTCCACTGCACTCACGATATTTCCCTCCACAAACAACATAAAAATGAAATGACAATTCCCAACCACAAAACGAATAACCCTCCTACCAACAATAACT---GTACTATCCACCATACTACTACCACTAACACCAATCCTCTCAATTCTAGAATAG
Odocoileus_sp.              ???????????????????????????????????????????????????????????????????????????????????????????????????????????????????????????????????????????????????????????????????????????????????????????????????????????????????????????????????????????????????????????????????????????????????????????????????????????????????????????????????????????????????????????????????????????????????????????????????????????????????????????????????????????????????????????????????????????????????????????????????????????????????????????????????????????????????????????????????????????????????????????????????????????????????????????????????????????????????????????????????????????????????????????????????????????????????????????????????????????????????????????????????????????????????????????????????????????????????????????????????????????????????????????????????????????????????????????????????????????????????????????????????????????????????????????????????????????????????????????????????????????????????????????????????????????????????????????????????????????????????????
Cervus_sp.                  ATAAACCCAATCATCTTCATTCTTATTCTATCAACAATAATAATAGGCACCATCATTGTTATGATCAGCTCCCACTGACTACTTGTCTGAATCGGATTTGAAATAAACATGCTCGCCATCATCCCCATCATAATGAAAAAGCATAATCCACGAGCCACAGAGGCAGCAACCAAATATTTCTTAACCCAATCAACAGCCTCAATACTACTAATAATAGCCGTTATTATTAACTTAATATTTTCAGGCCAATGAACTGTAATAAAACTATTTAACCCAGTAGCATCTATATTCATAACAATGGCTCTCACTATAAAACTAGGAATAGCCCCATTCCATTTCTGAGTCCCAGAAGTAACACAAGGCATCCCCCTGTCATCAGGCCTAATTCTACTTACATGACAAAAATTAGCACCCATATCCGTTCTTTACCAAATTTTTCCATCTATCAATTTAAATATAATTTTAACCATTTCCATTTTATCAATCATAATTGGGGGCTGAGGAGGGCTAAACCAAACTCAACTACAAAAAATTATGGCATATTCATCAATTGCCCACATAGGCTGAATAACAGCGATCTTACCATATAACCCCACAATAACATTACTAAATTTAATCATTTATATTATCATAACTTCCACCATATTCACACTATTTATAGCCAACTCAACTACTACCACACTATCACTATCGCATACCTGAAACAAAATACCCGTAATAACTATTCTAGTCCTCATTACCCTCCTATCAATAGGAGGACTCCCCCCACTATCAGGATTTATACCAAAATGAATAATCATCCAAGAATTGACAAAAAACGACAGTCTTATTTTACCCACCCTCATAGCAATCATAGCACTACTAAACCTGTACTTTTATATACGACTCACATATTCCACTGCGCTAACAATATTCCCCTCTACAAATAATATAAAAATAAAATGACAATTTTCTACCACAAAACAAATAACCCTTCTACCTACAATAGTT---GTTCTATCCACTATACTACTACCACTCACACCAATATTATCAATTCTAGAATAG
Giraffidae                  ???????????????????????????????????????????????????????????????????????????????????????????????????????????????????????????????????????????????????????????????????????????????????????????????????????????????????????????????????????????????????????????????????????????????????????????????????????????????????????????????????????????????????????????????????????????????????????????????????????????????????????????????????????????????????????????????????????????????????????????????????????????????????????????????????????????????????????????????????????????????????????????????????????????????????????????????????????????????????????????????????????????????????????????????????????????????????????????????????????????????????????????????????????????????????????????????????????????????????????????????????????????????????????????????????????????????????????????????????????????????????????????????????????????????????????????????????????????????????????????????????????????????????????????????????????????????????????????????????????????????????????
A_americana                 ???????????????????????????????????????????????????????????????????????????????????????????????????????????????????????????????????????????????????????????????????????????????????????????????????????????????????????????????????????????????????????????????????????????????????????????????????????????????????????????????????????????????????????????????????????????????????????????????????????????????????????????????????????????????????????????????????????????????????????????????????????????????????????????????????????????????????????????????????????????????????????????????????????????????????????????????????????????????????????????????????????????????????????????????????????????????????????????????????????????????????????????????????????????????????????????????????????????????????????????????????????????????????????????????????????????????????????????????????????????????????????????????????????????????????????????????????????????????????????????????????????????????????????????????????????????????????????????????????????????????????????
Moschus_sp.                 ???????????????????????????????????????????????????????????????????????????????????????????????????????????????????????????????????????????????????????????????????????????????????????????????????????????????????????????????????????????????????????????????????????????????????????????????????????????????????????????????????????????????????????????????????????????????????????????????????????????????????????????????????????????????????????????????????????????????????????????????????????????????????????????????????????????????????????????????????????????????????????????????????????????????????????????????????????????????????????????????????????????????????????????????????????????????????????????????????????????????????????????????????????????????????????????????????????????????????????????????????????????????????????????????????????????????????????????????????????????????????????????????????????????????????????????????????????????????????????????????????????????????????????????????????????????????????????????????????????????????????????
Tragulus_sp.                ???????????????????????????????????????????????????????????????????????????????????????????????????????????????????????????????????????????????????????????????????????????????????????????????????????????????????????????????????????????????????????????????????????????????????????????????????????????????????????????????????????????????????????????????????????????????????????????????????????????????????????????????????????????????????????????????????????????????????????????????????????????????????????????????????????????????????????????????????????????????????????????????????????????????????????????????????????????????????????????????????????????????????????????????????????????????????????????????????????????????????????????????????????????????????????????????????????????????????????????????????????????????????????????????????????????????????????????????????????????????????????????????????????????????????????????????????????????????????????????????????????????????????????????????????????????????????????????????????????????????????????
Delphinidae                 ATTAATCCATTCATCTCTATCACCCTACTAACAACTCTTATCCTAAGCACAACAATTGTCACCATTAGCTCCCATTGATTATTCGCCTGAATCGGACTAGAAATAAACATAATAGCCATCATTCCTATCATAATGAAAAAACCCAACCCCCGAGCCACAGAAGCCTCAGCCAAATATTTCCTAACACAAGCCACAGCATCCTCATTACTTATACTAGCAATTATCATTAACCTAATACACTCCAGCCAATGAACTATCATAAAATTATTCGACCCGACAGCATCTATTCTAATAACAATAGCCCTAGCCATTAAACTAGGATTATCCCCCTTCCACTTCTGAGTGCCGGAAGTTACACAAGGTATTCCCTTAAGCACAGGACTAATCCTGCTTACGTGACAAAAACTCGCACCTATCTCAATCCTTTACCAAATTTCACCATCAATCAACCTGCACCTGATAATTACCATATCCTTTCTATCAATTCTGATCGGAGGTTGAGGTGGACTAAACCAAACACAACTCCGAAAAATCATAGCCTATTCATCAATTGCCCATATAGGATGAATAACCACTATCTTACTATATAATCCAGCCCTCACCCTACTAAACCTATTAATTTACATTATCATAAACTTCTCTATATTTATGTTACTTATCCAAAACTCCACTACCACCACATTACTACTATCCCAAACATGAAATACAATACCAGTTATAACAACTTTTACTATACTCACCCTACTCTCCATAGGAGGACTTCCTCCACTTACAGGCTTTATACCTAAATGAATAATTATTCAAGAACTAACAAAAAACGATACCCTTATCCTGCCTATCCTCATGGCCATCACAGCTCTACTCAACCTATATTTCTATATACGCCTTACCTACTCCACAGCATTAACCCTATTCCCCACCACCAATAATATAAAAATAAAATGGCAATTCTACCCCACAAAACAAATAACCCTTCTACCAACAGCAATC---GTACTATCCACAATACTCCTACCCCTCACACCAGCACTCTTTATTTTACTATAG
Monodontidae                ATTAACCCATTCATCTCTATCATACTACTATCAACCCTTATCCTAAGCACAATAATTGTAACCATCAGCTCCCATTGACTATTTGCCTGAATCGGATTAGAAATAAACATAATAGCCATCATCCCCATCATAATAAAAAAGCCCACTCCCCGAGCCACAGAAGCATCGACCAAATATTTTCTAACACAGGCCACAGCATCCGCACTACTCATACTAGCAATCATCATTAACTTAATATACTCTAGCCAATGAACCATCATAAAGTTATTCAACCCAACAGCATCCATCCTAATAACAATAGCCCTAGCCATTAAACTAGGACTAGCCCCCTTTCACTTTTGAGTACCAGAAGTTACACAAGGCATCCCCCTAACCACAGGACTAATCCTTCTTACATGACAAAAACTTGCACCCATTTCAATCCTCTATCAAATCTCACCATCAATCAACCTACACCTAATAGTTACCATATCCTTCCTGTCCATCCTAATCGGAGGTTGAGGTGGACTAAACCAAACACAACTCCGAAAAATCATAGCCTATTCATCAATCGCCCACATAGGATGAATAACTACTATTCTATTATACAACCCATCCCTTACTATACTAAACCTGTTAATCTACATTATCATGACCTTCACCATATTCACATTACTCGCCCAAAATTCCACCACCACCACACTACTGCTATCCCAAACATGAAATACAATACCAATCATAACAACATTCACCATACTCACCCTACTCTCCATAGGAGGACTCCCCCCACTCACAGGGTTTATACCCAAATGAATAATCATTCAAGAACTAACAAAAAACGAGTCCCTCCTACTACCAACACTCATAGCTATCACAGCCCTGCTCAACCTGTACTTCTACATACGTCTCGCCTATTCCACAGCACTAACCCTATTCCCCTCCACTAATAACATGAAAATAAAATGACAATTTTATCCCACAAAACAAATAACCCTTCTACCAACAGCAATC---GTATTATCCACTATACTCCTACCTCTTACACCAATATTCTTTATTCTACTATAG
I_geoffrensis               ATTAACCCCCTTATCTTCACTATCCTACTAATAACTCTTATTCTAAGCACAATAATCGTAATCACCAGCTCCCACTGACTATTCGCCTGAATCGGACTTGAAATCAACACAATAGCCATCATCCCCATTATAATAAAAACCCCCAGCCCCCGAGCCACAGAAGCCTCCACCAAATATTTTCTAACCCAAGCTACCGCATCTGCACTACTCATACTAGCAATCACCATCAACCTAATACACTCCGGCCAATGAACAATCATAAAACTAATCGACCCAACAGCATCAATCCTTATGACAACAGCCCTGGCCATCAAACTAGGACTATCCCCCTTCCACTTCTGAGTGCCAGAAGTCACACAAGGCGTTCCACTAACCACAGGATTAATCCTACTTACATGACAAAAAATCGCACCTATTTCAATCCTCTATCAAATCTCATCTTCAATTAATCTACACTTAATACTACTCCTATCCCTTCTTTCCATTCTAATCGGAGGCTGAGGTGGACTAAACCAAACACAACTCCGAAAAATGATAGCCTATTCATCAATTGCACATATAGGTTGAATAACAACCATTCTAGTATACAACCCAACCCTCACCCTACTAAACCTAATAATTTACATAACAATAACCTTCACCATATTTATGCTACTAATCCAAAACTCAGCTACTAACTTACTAACACTATCCCAAACATGAAACATAACACCTATTACTACAACACTTATCATACTCACACTACTCTCCATAGGAGGACTTCCCCCTCTCACCGGATTTGTGCCTAAATGAATCATCATTCAAGAACTAACAAAAAATAACACCATTGTCCTACCAACCCTCATAGCTACTATAGCACTACTCAATCTATATTTCTACATACGCCTCGCTTACTCCACAGCACTAACCACACTCCCTTCCACAAATAACATAAAAATAAAATGACAATTCCACCCAACCAAACGAATAACACTCCTACCAACTACAACT---GTATTATCCACCATACTACTACCCCTTACTCCCACACTTCTCACTCTACTATAG
P_blainvillei               ATCAATCCCATTATCTTCACCACTATAGTAACAACCCTCATTATAAGTACAGTATTAGTAACTATCAGCTCTCACTGACTATTCGCCTGAGTTGGACTCGAAATAAACATAATAGCTATCATCCCCATCATAATAAAAACCCCAACTCCCCGAGCTACAGAAGCAGCTACCAAATATTTCTTAGCACAAGCTACTGCATCTGCATTGCTCATATTAGCAATCATCATCAACCTAATCTGCTCCGGCCAATGGACAATTATGAAAATATTTAACCCAACAGCATCCACCCTAATAACTATAGCTTTAGCTATCAAACTAGGACTATCCCCATTTCACTTTTGAGTGCCAGAAGTCACACAAGGCATCCCACTGACTACCGGACTAATCCTGCTCACATGACAAAAAATCGCACCCATCTCAATCCTCTATCAAATCTCACCATCAATTAACCCAAATCTAATACTCACCATATCACTACTATCTATTCTAGTCGGAGGCTGAGGCGGACTAAACCAAACACAACTCCGAAAAATCATAGCCTACTCATCAATTGCCCACATAGGATGAATAACAACTATTCTACTATATAACCCAACCCTTACTTTACTAAACCTGCTGGTTTACCTTACAATAACTCTCTCTATATTTATAATAATAATCCAAAATATAACTACCACCACATTATCACTATCCCAAACATGAAATATAGCACCCACTATAGCAACACTCATAATGCTCACCCTATTATCCATAGGAGGACTCCCCCCCTTCACAGGATTTATGCCCAAATGAATAATCATTCAAGAATTAACAAAAAATAAAGCCATTATCCTACCAACCTTCATGGCTATTACAGCCCTACTCAACCTATACTTCTACATACGTCTTGCCTATTCTACGGCCTTGACCCTGTTTCCTTCCATAAACAACATAAAAATAAAATGACAGTTTCACACTACTAAGCAAATAATATTTCTACCAACACTAATT---GTACTATCTACAATACTCCTCCCCCTCACACCAACACTACTCGCCCTATTATAG
Physeter_catodon            ATAAACCCATTCATCTCTATTATTACATTTACAACACTCATCCTAAGCACAACAATTGTAGTCATCAGCTCTCACTGACTTTTCGCCTGAGTCGGATTTGAAATAAACATGATAGCTATCATCCCCATCATAATAAAAAATTTTAACCCCCGAACCACAGAGGCCTCCACTAAATATTTCCTAACCCAAGCTACCGCATCCGCCCTACTCATAATAGCAATTATAATCAACCTGTCACACTCCGGTCAATGAACTATCACCAAGCTATTTAATCCAACAGCATCAATACTAGTAACAATTGCCCTAGCCATCAAACTAGGATTATCCCCATTCCACTTCTGAGTACCCGAAGTCACACAAGGCATCCCCCTATCCACAGGCCTAGTCCTACTAACATGACAAAAAATCGCACCTCTGTCCATTCTATACCAAATCTCACCCTCCATTAACATGAACCTAATACTAACTATATCCCTACTCTCCATTCTCATCGGGGGTTGAGGAGGACTAAACCAGACTCAACTCCGAAAAATTATAGCTTACTCATCAATCGCCCACATAGGATGAATAACCACAATCCTACCCTACAATACAACCATAACCCTACTAAACCTACTAATCTATGTCACAATAACCTTCACCATATTCACACTATTTATCCAAAACTCAACCACAACCACACTATCTCTGTCCCAGACATGAAACAAAACACCCATTACCACAACCCTTACCATACTTACCCTACTTTCCATAGGGGGCCTCCCACCACTCTCGGGCTTTATCCCCAAATGAATAATTATTCAAGAACTAACAAAAAACGAAGCCCTCATCATACCAACCTTCATAGCCACCACAGCATTACTCAACCTCTACTTCTATATACGCCTCACCTACTCAACAGCACTAACCCTATTCCCCTCCACAAATAACATAAAAATAAAATGACAATTCTACCCCACAAAACGAATAACCCTCCTGCCAACAGCAATT---GTAATATCAACAATACTCCTACCCCTTACACCAATACTCTCCACCCTATTATAG
Ziphiidae                   ATAAATCCACCCGTCTCTATCATTATCCTATCAACCCTCATCCTAAGCACAACAATCGTAATTACTAGCTCCCACTGACTGTTCGCCTGAATTGGATTTGAAATAAACATAATGACGATTATCCCCATTATAATAAAAAACCCTAACCCCCGAGCCACAGAAGCCTCCACTAAGTATTTTCTAACACAAGCTACCGCATCCACACTACTCATAATAGCCATTATTATTAACTCAATATATTCCGGTCAATGGACCATCACAAAACTATTTAATCCAACAGCATCCATACTAATAACAATAGCCCTAGCTATCAAACTAGGACTATCACCATTCCACTTCTGAGTACCTGAAGTGACACAAGGTATTCCCCTAACCACAGGCCTAATCTTACTCACATGACAAAAACTTGCACCACTATTAATCCTCTACCAAATTTCACCATCAATCAACTTAAACCTGATATTAACCATATCACTACTTTCCATCCTAATCGGAGGCTGAGGCGGACTAAACCAAACACAACTCCGAAAAATCATAGCTTATTCATCAATTGCCCATATAGGATGAATGACAACTATTCTATTATATAATCCAACTTTAACCCTACTAAACCTATTAATCTACATTACAACAACCTTCACAATATTTATGTTACTCATCCAAAACTCTACTACTACTACACTATCATTGTCCCTAACATGAAACAAAATACCCATCACCACAACCTTTACTATACTAACCTTACTCTCTATAGGAGGACTCCCCCCACTCTCAGGATTCATACCCAAATGAATAATCATTCAAGAACTGACAAAAAATGATACCCTTGCTATACCAACATTCATAGCCATCACAGCACTACTCAACCTATACTTCTATATACGCCTCACTTACTCCACAGCACTAACCCTATTCCCCTCTATAAACAACATAAAAATAAAATGACAATTCCACTCCACAAAACGAATAACTCTACTACCAACAACAATC---GTATTATCCACAATACTTCTACCCCTCACACCAATACTCTCCACCCTACTATAG
Balaenoptera_physalus       ATAAACCCATTAATCCTTATTATCCTCCTGACAACCCTTATCCTAGGTACAATAATGGTAGTCACCAGCTCTCACTGACTATTAGCCTGAATTGGCTTCGAAATGAACATAATAGCCTTCATCCCTATCATAATAAAAAATCCTACTCCCCGGGCCACAGAAGCTTCTACCAAGTACCTCCTAACACAAGCCACTGCTTCCGCACTCCTCATAATAGCAGTCATCATTAACTTAATGCACTCAGGCCAATGAACTATTACAAAACTATTTAACCCAACAGCATCCACACTCATAACAGTAGCCCTAGCCATCAAACTGGGATTAGCCCCCTTCCACTTTTGAGTTCCAGAAGTAACACAAGGTATCCCCCTAACCACAGGCCTAATCCTATTAACATGACAAAAACTAGCTCCCTTATCAATCCTATACCAAATTTCACCATCAATTAACCTACACCTAATATTAATCATATCCTTACTTTCCATCTTAATAGGAGGCTGAGGTGGACTAAACCAAACACAACTTCGAAAAATCATAGCCTACTCATCAATTGCCCACATAGGATGAATAACGGCCATTCTACTATATAATCCAACCCTAACATTACTAAATCTACTAATCTACATCACAATAACCTTCACCATATTTATATTATTTATCCAAAACTCAACTACCACTACATTGTCACTGTCTCAAACCTGAAATAAAATACCCGTCATCACAACCCTTACCATACTCACTTTACTCTCGATAGGAGGACTCCCACCACTATCGGGGTTTATACCCAAATGAATAATTATTCAAGAACTAACAAAAAATGATATACTCATTGTACCAACATTCATAGCCATTACAGCATTACTCAACCTATACTTTTATATACGTCTTACTTACTCCACAGCACTAACACTATTTCCCTCCACAAATAATATAAAAATAAAATGACAATTCAACTCCACAAAACGAACTCCTCTCCTACCAACAGCAATC---GTAATTTCCACTATGCTACTACCCCTCACACCAATACTCTCAATCCTACTATAG
Hippopotamus_amphibius      ATAAATCCCTTCGTCTCTGTCATTATCTACACAACCATCATCCTGGGGACCATAATTGTAATAACTAGCTCTCACTGACTATTAACTTGAACCGGGTTCGAAATAAACATGCTAGCTATTATCCCCATCATAATGAAATCACCCAACCCACGAGCCACAGAAGCCTCCGTTAAATACTTCATAACCCAAGCCACCGCCTCCATGCTACTCATACTAGCAGTCATTATCAACCTACTATACTCCGGACAATGAACAGTCATAAAAATACTTAATCCAACAGCATCTATAATTATAACGATAGCTCTTGCCATAAAATTAGGACTATCCCCCTTCCACTTCTGAGTCCCTGAAGTAACACAAGGCGTCCCCTTAACAGCAGGCTTAATCTTACTGACATGACAAAAACTCGCACCCCTATCCATTCTCTACCAAATCTCCCCATCAATCAATCCAAACCTAATCCTAACTATATCAATGCTATCCATCCTAGTCGGCGGATGAGGCGGGCTAAACCAAACTCAATTACGAAAAATCATAGCGTACTCATCTATTGCCCATATGGGGTGGATAGCAGCCATCCTAATCTACAACCCAACCATAACCATCCTAAACCTAACAATCTACCTCATAACAACCTTCACAATATTTACAATATTCGCACTCAACTCAACCACCACTACCCTTTCCCTATCACACACATGAAACAAAACCCCCATTATTACAACCCTTATACTCACTATTCTACTATCAATAGGAGGACTACCCCCACTAACAGGCTTCGTGCCAAAATGAATAATCATCCAAGAAATAACAAAAAACGATAGCATTATCCTACCCACACTAATAGCCATCATAGCACTCCTCAACCTATATTTCTACATACGACTCACCTACTCTACAACACTAACCATATTTCCTTCCTCAAACAACATAAAAATAAAATGACAATTTGAAGCCTCAAAACACAAAACACTCCTGCCAACAATAATC---ATCCTCTCCACCATACTCCTTCCCCTCACACCAATACTAGTAGTACTAGACTAG
C_liberiensis               ???????????????????????????????????????????????????????????????????????????????????????????????????????????????????????????????????????????????????????????????????????????????????????????????????????????????????????????????????????????????????????????????????????????????????????????????????????????????????????????????????????????????????????????????????????????????????????????????????????????????????????????????????????????????????????????????????????????????????????????????????????????????????????????????????????????????????????????????????????????????????????????????????????????????????????????????????????????????????????????????????????????????????????????????????????????????????????????????????????????????????????????????????????????????????????????????????????????????????????????????????????????????????????????????????????????????????????????????????????????????????????????????????????????????????????????????????????????????????????????????????????????????????????????????????????????????????????????????????????????????????????
Sus_scrofa                  ATTAATCCCATTATCTACACTACCCTTATCATAACAGTAATGTCCGGAACCATACTAGTAATAATCAGCTCACACTGACTACTCATCTGAATCGGATTCGAAATAAACCTATTAGCAATAATCCCAGTATTAATAAAAAATTTTAACCCACGAGCCACAGAAGCAGCCACAAAATATTTCCTAACACAAGCCACAGCCTCCATAATACTAATAATAGCCATCATCATCAACCTCCTATATTCTGGCCAATGGACCATTACAAAAATATTTAACCCAGTAGCAATAACAATAATAACCATGGCCCTAGCCATAAAACTAGGACTCTCACCTTTCCACTTCTGAGTCCCAGAAGTAACCCAAGGCATTTCACTACAAGCAGGCCTACTGTTACTAACATGACAAAAACTAGCCCCATTATCAGTACTATGCCAAATCTCACAATCAATCAACCCAAACCTAATACTAACTATAGCCATATTATCAATTTTAATCGGAGGGTGAGGAGGGCTAAATCAAACCCAACTTCGAAAAATCATAGCATACTCATCAATCGCACACATAGGATGAATGACAGCAGTATTACCATACAACACAACCATAACAATCTTAAACCTACTAATTTACATCACAATAACACTAGCAATATTCATACTATTAATCCACAGCTCAGCAACCACAACTTTATCCCTATCCCATACATGAAACAAAATACCCGTCATCACAAGCCTAATAATAGTAACCCTACTCTCAATAGGAGGCCTGCCTCCACTATCAGGATTTATGCCAAAATGAATAATTATTCAAGAAATAACAAAAAATGAAAGCATCATCATGCCAACACTCATAGCAATAACAGCACTGCTAAACCTCTATTTCTACATACGACTAGCCTACTCCTCCTCACTGACTATGTTCCCATCCACCAACAACATAAAAATAAAATGACAATTCGAACACACAAAACAAATAAAATTACTTCCCACAATAATT---GTATTATCAACACTAGTCCTACCTATAACACCAGCCCTCTCGTCCCTAAACTAG
B_babyrussa                 ???????????????????????????????????????????????????????????????????????????????????????????????????????????????????????????????????????????????????????????????????????????????????????????????????????????????????????????????????????????????????????????????????????????????????????????????????????????????????????????????????????????????????????????????????????????????????????????????????????????????????????????????????????????????????????????????????????????????????????????????????????????????????????????????????????????????????????????????????????????????????????????????????????????????????????????????????????????????????????????????????????????????????????????????????????????????????????????????????????????????????????????????????????????????????????????????????????????????????????????????????????????????????????????????????????????????????????????????????????????????????????????????????????????????????????????????????????????????????????????????????????????????????????????????????????????????????????????????????????????????????????
P_porcus                    ???????????????????????????????????????????????????????????????????????????????????????????????????????????????????????????????????????????????????????????????????????????????????????????????????????????????????????????????????????????????????????????????????????????????????????????????????????????????????????????????????????????????????????????????????????????????????????????????????????????????????????????????????????????????????????????????????????????????????????????????????????????????????????????????????????????????????????????????????????????????????????????????????????????????????????????????????????????????????????????????????????????????????????????????????????????????????????????????????????????????????????????????????????????????????????????????????????????????????????????????????????????????????????????????????????????????????????????????????????????????????????????????????????????????????????????????????????????????????????????????????????????????????????????????????????????????????????????????????????????????????????
[truncated: 3,662,517 more chars]
